# Supplementary material for: FCGR2C Polymorphisms Associated with HIV-1 Vaccine Protection Are Linked to Altered Gene Expression of Fc-γ Receptors in Human B Cells
Source: PLoS One. 2016 Mar 25;11(3):e0152425. doi: 10.1371/journal.pone.0152425 (PMC4807760; doi:10.1371/journal.pone.0152425)
Supplement: S1 Table — (XLSX) [file pone.0152425.s004.xlsx]

## Sheet: Sheet1
			Supplemental Table 1
			Gene	SNP			LD with FCGR2C tag SNPs			eQTL
				dbSNP	Position on Chr1	Distance from TSS	Tag SNP	r2	D'	Quantitative trait identifier (for Exon: GeneID_Start_End)	Trait type	p-value (-log10)	rho
			ENSG00000143226.8 (FCGR2A)	rs72700090	161564370	89150	rs114945036	0.441093	0.966688	ENSG00000143226.8	gene	9.91461	0.32538
										ENSG00000143226.8_161487765_161489358	exon	11.708	0.35384
				rs77996283	161564468	89248	rs114945036	0.404958	0.87454	ENSG00000143226.8	gene	8.3575	0.298017
										ENSG00000143226.8_161487765_161489358	exon	11.2092	0.34621
				rs61801824	161567067	91847	rs114945036	0.108334	0.882418	ENSG00000143226.8_161487765_161489358	exon	10.9767	0.342582
				rs138747765	161559571	84351	rs114945036	0.833957	1	ENSG00000143226.8_161487765_161489358	exon	10.601	0.336618
				rs78603008	161559720	84500	rs114945036	0.833957	1	ENSG00000143226.8_161487765_161489358	exon	10.5856	0.336371
			ENSG00000132185.12 (FCRLA)	rs1340979	161677350	588	rs138747765	0.0780905	0.326495	ENSG00000132185.12	gene	29.7039	0.546896
										ENST00000465403.1	transcript	7.9057	-0.289516
										ENSG00000132185.12_161676762_161677133	exon	37.6646	0.604099
										ENSG00000132185.12_161680265_161680282	exon	5.5176	-0.239045
										ENSG00000132185.12_161680505_161680522	exon	9.60368	0.320134
										ENSG00000132185.12_161680550_161680702	exon	42.854	0.636044
										ENSG00000132185.12_161680998_161681264	exon	43.0706	0.6373
										ENSG00000132185.12_161681724_161682008	exon	47.1707	0.660034
										ENSG00000132185.12_161682875_161684141	exon	45.3917	0.650407
				rs1340978	161676970	208	rs138747765	0.0780905	0.326495	ENSG00000132185.12	gene	29.6367	0.546363
										ENST00000465403.1	transcript	7.98402	-0.29101
										ENSG00000132185.12_161676762_161677133	exon	37.649	0.603998
										ENSG00000132185.12_161680265_161680282	exon	5.54673	-0.239729
										ENSG00000132185.12_161680505_161680522	exon	9.6269	0.320529
										ENSG00000132185.12_161680550_161680702	exon	42.7973	0.635714
										ENSG00000132185.12_161680998_161681264	exon	43.0202	0.637008
										ENSG00000132185.12_161681724_161682008	exon	47.1588	0.659971
										ENSG00000132185.12_161682875_161684141	exon	45.3912	0.650405
				rs1538971	161676394	368	rs138747765	0.0780905	0.326495	ENSG00000132185.12	gene	29.6655	0.546592
										ENST00000465403.1	transcript	7.9327	-0.290032
										ENSG00000132185.12_161676762_161677133	exon	37.6085	0.603733
										ENSG00000132185.12_161680265_161680282	exon	5.53317	-0.239411
										ENSG00000132185.12_161680505_161680522	exon	9.57878	0.31971
										ENSG00000132185.12_161680550_161680702	exon	42.7535	0.635459
										ENSG00000132185.12_161680998_161681264	exon	42.9396	0.636541
										ENSG00000132185.12_161681724_161682008	exon	47.088	0.659594
										ENSG00000132185.12_161682875_161684141	exon	45.3319	0.650078
				rs1340977	161676904	142	rs138747765	0.0808692	0.32417	ENSG00000132185.12	gene	28.4829	0.537053
										ENST00000465403.1	transcript	8.31171	-0.297168
										ENSG00000132185.12_161676762_161677133	exon	37.1061	0.600434
										ENSG00000132185.12_161680505_161680522	exon	8.67802	0.303883
										ENSG00000132185.12_161680550_161680702	exon	41.5184	0.628167
										ENSG00000132185.12_161680998_161681264	exon	42.2146	0.632301
										ENSG00000132185.12_161681724_161682008	exon	46.1333	0.654463
										ENSG00000132185.12_161682875_161684141	exon	43.9592	0.642394
