# Supplementary material for: FCGR2C Polymorphisms Associated with HIV-1 Vaccine Protection Are Linked to Altered Gene Expression of Fc-γ Receptors in Human B Cells
Source: PLoS One. 2016 Mar 25;11(3):e0152425. doi: 10.1371/journal.pone.0152425 (PMC4807760; doi:10.1371/journal.pone.0152425)
Supplement: S2 Table — (XLSX) [file pone.0152425.s005.xlsx]

## Sheet: Legend
Supplemental Table 2
Notes
Significant (FDR < 0.5) eQTLs for FCGR2A (ENSG00000143226.8) and FCRLA (ENSG00000132185.12) that were mapped in Lappalainen et al, Nature, 2013 and within the Fc region (chr1:161470205-161702933)
Columns:
SNP_ID : Variant identifier according to dbSNP137; position-based identifier for variants that are not in dbSNP
Gene_ID : Gene identifier according to Gencode v12
Probe_ID : Quantitative trait identifier; the same as Gene_ID expect for:
Exons: GeneID_ExonStartPosition_ExonEndPosition
Transcript ratios: Transcript identifier according to Gencode v12
Chr_SNP : Chromosome of the variant
Chr_Gene : Chromosome of the quantitative trait
SNP_pos : Position of the variant
TSS_pos : Transcription start site of the gene/QT
rvalue : Spearman rank correlation rho (calculated from linear regression slope). The sign denotes the direction of the nonreference allele (i.e. rvalue<0 means that nonreference allele has lower expression)
pvalue : Association p-value
src: the original supplementary file name from (http://www.ebi.ac.uk/arrayexpress/experiments/E-GEUV-1/files/analysis_results)
markder_SNP: the IDs of two marker SNPs ("rs138747765" and "rs114945036") that were identified in Li et al, JCI, 2014.
Rsq: LD (r2) between this SNP and the marker SNP in 373 individuals from the EUR population
Dp: LD (D') between this SNP and the marker SNP in 373 individuals from the EUR population

## Sheet: eQTL and LD
SNP_ID	Gene_ID	Probe_ID	Chr_SNP	Chr_Gene	SNP_pos	TSS_pos	rvalue	pvalue	src	marker SNP	Rsq	Dp
rs200156046	ENSG00000132185.12	ENSG00000132185.12_161681724_161682008	1	1	1.61942e+08	161676762	0.246983	1.37783e-06	EUR373.exon.cis.FDR5.all.rs137.txt	NA	NA	NA
rs200156046	ENSG00000132185.12	ENSG00000132185.12	1	1	1.61942e+08	161676762	0.249804	1.03361e-06	EUR373.gene.cis.FDR5.all.rs137.txt	NA	NA	NA
rs200156046	ENSG00000132185.12	ENSG00000132185.12_161682875_161684141	1	1	1.61942e+08	161676762	0.251746	8.46403e-07	EUR373.exon.cis.FDR5.all.rs137.txt	NA	NA	NA
rs202194110	ENSG00000132185.12	ENSG00000132185.12_161680998_161681264	1	1	1.61584e+08	161676762	-0.237515	3.5254e-06	EUR373.exon.cis.FDR5.all.rs137.txt	rs138747765	0.339516	0.597186
rs202194110	ENSG00000132185.12	ENSG00000132185.12_161680998_161681264	1	1	1.61584e+08	161676762	-0.237515	3.5254e-06	EUR373.exon.cis.FDR5.all.rs137.txt	rs114945036	0.277547	0.562882
rs201798772	ENSG00000143226.8	ENSG00000143226.8_161487765_161489358	1	1	1.6159e+08	161475220	0.241164	2.4656e-06	EUR373.exon.cis.FDR5.all.rs137.txt	rs138747765	0.257479	0.603741
rs201798772	ENSG00000143226.8	ENSG00000143226.8_161487765_161489358	1	1	1.6159e+08	161475220	0.241164	2.4656e-06	EUR373.exon.cis.FDR5.all.rs137.txt	rs114945036	0.264267	0.669776
rs139918673	ENSG00000143226.8	ENSG00000143226.8_161487765_161489358	1	1	1.61591e+08	161475220	0.296357	5.39341e-09	EUR373.exon.cis.FDR5.all.rs137.txt	rs114945036	0.440509	0.813086
rs139918673	ENSG00000143226.8	ENSG00000143226.8_161487765_161489358	1	1	1.61591e+08	161475220	0.296357	5.39341e-09	EUR373.exon.cis.FDR5.all.rs137.txt	rs138747765	0.502216	0.792823
rs139918673	ENSG00000132185.12	ENSG00000132185.12_161682875_161684141	1	1	1.61591e+08	161676762	-0.22959	7.51568e-06	EUR373.exon.cis.FDR5.all.rs137.txt	rs114945036	0.440509	0.813086
rs139918673	ENSG00000132185.12	ENSG00000132185.12_161682875_161684141	1	1	1.61591e+08	161676762	-0.22959	7.51568e-06	EUR373.exon.cis.FDR5.all.rs137.txt	rs138747765	0.502216	0.792823
rs202102282	ENSG00000132185.12	ENSG00000132185.12_161680550_161680702	1	1	1.61603e+08	161676762	-0.246593	1.43323e-06	EUR373.exon.cis.FDR5.all.rs137.txt	rs114945036	0.417466	0.809037
rs202102282	ENSG00000132185.12	ENSG00000132185.12_161680998_161681264	1	1	1.61603e+08	161676762	-0.260849	3.24449e-07	EUR373.exon.cis.FDR5.all.rs137.txt	rs114945036	0.417466	0.809037
rs202102282	ENSG00000143226.8	ENSG00000143226.8_161487765_161489358	1	1	1.61603e+08	161475220	0.24652	1.44391e-06	EUR373.exon.cis.FDR5.all.rs137.txt	rs138747765	0.464836	0.779613
rs202102282	ENSG00000132185.12	ENSG00000132185.12_161681724_161682008	1	1	1.61603e+08	161676762	-0.256564	5.11876e-07	EUR373.exon.cis.FDR5.all.rs137.txt	rs138747765	0.464836	0.779613
rs202102282	ENSG00000132185.12	ENSG00000132185.12_161681724_161682008	1	1	1.61603e+08	161676762	-0.256564	5.11876e-07	EUR373.exon.cis.FDR5.all.rs137.txt	rs114945036	0.417466	0.809037
rs202102282	ENSG00000143226.8	ENSG00000143226.8_161487765_161489358	1	1	1.61603e+08	161475220	0.24652	1.44391e-06	EUR373.exon.cis.FDR5.all.rs137.txt	rs114945036	0.417466	0.809037
rs202102282	ENSG00000132185.12	ENSG00000132185.12_161680550_161680702	1	1	1.61603e+08	161676762	-0.246593	1.43323e-06	EUR373.exon.cis.FDR5.all.rs137.txt	rs138747765	0.464836	0.779613
rs202102282	ENSG00000132185.12	ENSG00000132185.12_161680998_161681264	1	1	1.61603e+08	161676762	-0.260849	3.24449e-07	EUR373.exon.cis.FDR5.all.rs137.txt	rs138747765	0.464836	0.779613
rs202102282	ENSG00000132185.12	ENSG00000132185.12_161682875_161684141	1	1	1.61603e+08	161676762	-0.252926	7.49019e-07	EUR373.exon.cis.FDR5.all.rs137.txt	rs114945036	0.417466	0.809037
rs202102282	ENSG00000132185.12	ENSG00000132185.12_161682875_161684141	1	1	1.61603e+08	161676762	-0.252926	7.49019e-07	EUR373.exon.cis.FDR5.all.rs137.txt	rs138747765	0.464836	0.779613
rs57905744	ENSG00000143226.8	ENSG00000143226.8_161487765_161489358	1	1	1.61615e+08	161475220	0.283337	2.59125e-08	EUR373.exon.cis.FDR5.all.rs137.txt	rs114945036	0.3509	0.615876
rs57905744	ENSG00000143226.8	ENSG00000143226.8_161487765_161489358	1	1	1.61615e+08	161475220	0.283337	2.59125e-08	EUR373.exon.cis.FDR5.all.rs137.txt	rs138747765	0.400315	0.72033
rs57905744	ENSG00000132185.12	ENSG00000132185.12_161682875_161684141	1	1	1.61615e+08	161676762	-0.265489	1.96246e-07	EUR373.exon.cis.FDR5.all.rs137.txt	rs114945036	0.3509	0.615876
rs57905744	ENSG00000132185.12	ENSG00000132185.12_161681724_161682008	1	1	1.61615e+08	161676762	-0.266484	1.75964e-07	EUR373.exon.cis.FDR5.all.rs137.txt	rs138747765	0.400315	0.72033
rs57905744	ENSG00000132185.12	ENSG00000132185.12_161680550_161680702	1	1	1.61615e+08	161676762	-0.267682	1.54214e-07	EUR373.exon.cis.FDR5.all.rs137.txt	rs138747765	0.400315	0.72033
rs57905744	ENSG00000132185.12	ENSG00000132185.12_161681724_161682008	1	1	1.61615e+08	161676762	-0.266484	1.75964e-07	EUR373.exon.cis.FDR5.all.rs137.txt	rs114945036	0.3509	0.615876
rs57905744	ENSG00000132185.12	ENSG00000132185.12_161676762_161677133	1	1	1.61615e+08	161676762	-0.245164	1.65523e-06	EUR373.exon.cis.FDR5.all.rs137.txt	rs114945036	0.3509	0.615876
rs57905744	ENSG00000132185.12	ENSG00000132185.12_161682875_161684141	1	1	1.61615e+08	161676762	-0.265489	1.96246e-07	EUR373.exon.cis.FDR5.all.rs137.txt	rs138747765	0.400315	0.72033
rs57905744	ENSG00000132185.12	ENSG00000132185.12_161680998_161681264	1	1	1.61615e+08	161676762	-0.274507	7.18445e-08	EUR373.exon.cis.FDR5.all.rs137.txt	rs138747765	0.400315	0.72033
rs57905744	ENSG00000132185.12	ENSG00000132185.12_161680998_161681264	1	1	1.61615e+08	161676762	-0.274507	7.18445e-08	EUR373.exon.cis.FDR5.all.rs137.txt	rs114945036	0.3509	0.615876
rs57905744	ENSG00000132185.12	ENSG00000132185.12_161676762_161677133	1	1	1.61615e+08	161676762	-0.245164	1.65523e-06	EUR373.exon.cis.FDR5.all.rs137.txt	rs138747765	0.400315	0.72033
rs57905744	ENSG00000132185.12	ENSG00000132185.12_161680550_161680702	1	1	1.61615e+08	161676762	-0.267682	1.54214e-07	EUR373.exon.cis.FDR5.all.rs137.txt	rs114945036	0.3509	0.615876
rs199991552	ENSG00000132185.12	ENSG00000132185.12_161680265_161680282	1	1	1.61626e+08	161676762	0.253315	7.1935e-07	EUR373.exon.cis.FDR5.all.rs137.txt	rs114945036	0.00205365	0.245877
rs199991552	ENSG00000132185.12	ENSG00000132185.12_161680265_161680282	1	1	1.61626e+08	161676762	0.253315	7.1935e-07	EUR373.exon.cis.FDR5.all.rs137.txt	rs138747765	0.00377905	0.304591
rs144344116	ENSG00000132185.12	ENSG00000132185.12_161680265_161680282	1	1	1.61665e+08	161676762	0.361275	6.20726e-13	EUR373.exon.cis.FDR5.all.rs137.txt	rs114945036	0.00106801	0.18265
rs144344116	ENSG00000132185.12	ENSG00000132185.12_161680265_161680282	1	1	1.61665e+08	161676762	0.361275	6.20726e-13	EUR373.exon.cis.FDR5.all.rs137.txt	rs138747765	0.00178525	0.215652
rs35828900	ENSG00000132185.12	ENSG00000132185.12_161680998_161681264	1	1	1.61686e+08	161676762	0.380251	2.87761e-14	EUR373.exon.cis.FDR5.all.rs137.txt	rs138747765	0.0802905	0.433459
rs35828900	ENSG00000132185.12	ENSG00000132185.12_161682875_161684141	1	1	1.61686e+08	161676762	0.383153	1.767e-14	EUR373.exon.cis.FDR5.all.rs137.txt	rs114945036	0.0465317	0.301344
rs35828900	ENSG00000132185.12	ENSG00000132185.12_161680550_161680702	1	1	1.61686e+08	161676762	0.354348	1.81251e-12	EUR373.exon.cis.FDR5.all.rs137.txt	rs138747765	0.0802905	0.433459
rs35828900	ENSG00000132185.12	ENSG00000132185.12_161681724_161682008	1	1	1.61686e+08	161676762	0.379958	3.02174e-14	EUR373.exon.cis.FDR5.all.rs137.txt	rs138747765	0.0802905	0.433459
rs35828900	ENSG00000132185.12	ENSG00000132185.12_161681724_161682008	1	1	1.61686e+08	161676762	0.379958	3.02174e-14	EUR373.exon.cis.FDR5.all.rs137.txt	rs114945036	0.0465317	0.301344
rs35828900	ENSG00000132185.12	ENSG00000132185.12_161682875_161684141	1	1	1.61686e+08	161676762	0.383153	1.767e-14	EUR373.exon.cis.FDR5.all.rs137.txt	rs138747765	0.0802905	0.433459
rs35828900	ENSG00000132185.12	ENSG00000132185.12	1	1	1.61686e+08	161676762	0.308569	1.1504e-09	EUR373.gene.cis.FDR5.all.rs137.txt	rs138747765	0.0802905	0.433459
rs35828900	ENSG00000132185.12	ENSG00000132185.12	1	1	1.61686e+08	161676762	0.308569	1.1504e-09	EUR373.gene.cis.FDR5.all.rs137.txt	rs114945036	0.0465317	0.301344
rs35828900	ENSG00000132185.12	ENSG00000132185.12_161680998_161681264	1	1	1.61686e+08	161676762	0.380251	2.87761e-14	EUR373.exon.cis.FDR5.all.rs137.txt	rs114945036	0.0465317	0.301344
rs35828900	ENSG00000132185.12	ENSG00000132185.12_161676762_161677133	1	1	1.61686e+08	161676762	0.339501	1.65355e-11	EUR373.exon.cis.FDR5.all.rs137.txt	rs138747765	0.0802905	0.433459
rs35828900	ENSG00000132185.12	ENSG00000132185.12_161676762_161677133	1	1	1.61686e+08	161676762	0.339501	1.65355e-11	EUR373.exon.cis.FDR5.all.rs137.txt	rs114945036	0.0465317	0.301344
rs35828900	ENSG00000132185.12	ENSG00000132185.12_161680550_161680702	1	1	1.61686e+08	161676762	0.354348	1.81251e-12	EUR373.exon.cis.FDR5.all.rs137.txt	rs114945036	0.0465317	0.301344
rs35626520	ENSG00000132185.12	ENSG00000132185.12	1	1	1.6171e+08	161676762	0.328873	7.49965e-11	EUR373.gene.cis.FDR5.all.rs137.txt	rs114945036	0.00908742	0.110176
rs35626520	ENSG00000132185.12	ENSG00000132185.12_161681724_161682008	1	1	1.6171e+08	161676762	0.370954	1.32883e-13	EUR373.exon.cis.FDR5.all.rs137.txt	rs138747765	0.021622	0.186099
rs35626520	ENSG00000132185.12	ENSG00000132185.12_161682875_161684141	1	1	1.6171e+08	161676762	0.381689	2.26103e-14	EUR373.exon.cis.FDR5.all.rs137.txt	rs138747765	0.021622	0.186099
rs35626520	ENSG00000132185.12	ENSG00000132185.12_161681724_161682008	1	1	1.6171e+08	161676762	0.370954	1.32883e-13	EUR373.exon.cis.FDR5.all.rs137.txt	rs114945036	0.00908742	0.110176
rs35626520	ENSG00000132185.12	ENSG00000132185.12_161682875_161684141	1	1	1.6171e+08	161676762	0.381689	2.26103e-14	EUR373.exon.cis.FDR5.all.rs137.txt	rs114945036	0.00908742	0.110176
rs35626520	ENSG00000132185.12	ENSG00000132185.12_161680998_161681264	1	1	1.6171e+08	161676762	0.357054	1.19625e-12	EUR373.exon.cis.FDR5.all.rs137.txt	rs114945036	0.00908742	0.110176
rs35626520	ENSG00000132185.12	ENSG00000132185.12_161680550_161680702	1	1	1.6171e+08	161676762	0.334149	3.56639e-11	EUR373.exon.cis.FDR5.all.rs137.txt	rs114945036	0.00908742	0.110176
rs35626520	ENSG00000132185.12	ENSG00000132185.12	1	1	1.6171e+08	161676762	0.328873	7.49965e-11	EUR373.gene.cis.FDR5.all.rs137.txt	rs138747765	0.021622	0.186099
rs35626520	ENSG00000132185.12	ENSG00000132185.12_161680998_161681264	1	1	1.6171e+08	161676762	0.357054	1.19625e-12	EUR373.exon.cis.FDR5.all.rs137.txt	rs138747765	0.021622	0.186099
rs35626520	ENSG00000132185.12	ENSG00000132185.12_161676762_161677133	1	1	1.6171e+08	161676762	0.327589	8.96782e-11	EUR373.exon.cis.FDR5.all.rs137.txt	rs138747765	0.021622	0.186099
rs35626520	ENSG00000132185.12	ENSG00000132185.12_161676762_161677133	1	1	1.6171e+08	161676762	0.327589	8.96782e-11	EUR373.exon.cis.FDR5.all.rs137.txt	rs114945036	0.00908742	0.110176
rs35626520	ENSG00000132185.12	ENSG00000132185.12_161680550_161680702	1	1	1.6171e+08	161676762	0.334149	3.56639e-11	EUR373.exon.cis.FDR5.all.rs137.txt	rs138747765	0.021622	0.186099
rs145879454	ENSG00000143226.8	ENSG00000143226.8_161487765_161489358	1	1	161559078	161475220	-0.23976	2.83117e-06	EUR373.exon.cis.FDR5.all.rs137.txt	rs114945036	0.137767	0.94523
rs145879454	ENSG00000143226.8	ENSG00000143226.8_161487765_161489358	1	1	161559078	161475220	-0.23976	2.83117e-06	EUR373.exon.cis.FDR5.all.rs137.txt	rs138747765	0.168445	0.954477
indel:1I_1_161590903	ENSG00000132185.12	ENSG00000132185.12_161680265_161680282	1	1	161590903	161676762	0.229968	7.25399e-06	EUR373.exon.cis.FDR5.all.rs137.txt	rs138747765	0.00674866	0.333829
indel:1I_1_161590903	ENSG00000132185.12	ENSG00000132185.12_161680265_161680282	1	1	161590903	161676762	0.229968	7.25399e-06	EUR373.exon.cis.FDR5.all.rs137.txt	rs114945036	0.00413441	0.286121
rs201772432	ENSG00000132185.12	ENSG00000132185.12_161680265_161680282	1	1	161616736	161676762	0.234182	4.86277e-06	EUR373.exon.cis.FDR5.all.rs137.txt	rs138747765	0.00522185	0.300127
rs201772432	ENSG00000132185.12	ENSG00000132185.12_161680265_161680282	1	1	161616736	161676762	0.234182	4.86277e-06	EUR373.exon.cis.FDR5.all.rs137.txt	rs114945036	0.00297488	0.24806
rs3835613	ENSG00000143226.8	ENSG00000143226.8_161487765_161489358	1	1	161646500	161475220	-0.234556	4.69135e-06	EUR373.exon.cis.FDR5.all.rs137.txt	rs114945036	0.0366609	0.576421
rs3835613	ENSG00000143226.8	ENSG00000143226.8_161487765_161489358	1	1	161646500	161475220	-0.234556	4.69135e-06	EUR373.exon.cis.FDR5.all.rs137.txt	rs138747765	0.0493111	0.610496
indel:1I_1_161655561	ENSG00000132185.12	ENSG00000132185.12_161680265_161680282	1	1	161655561	161676762	0.353309	2.1241e-12	EUR373.exon.cis.FDR5.all.rs137.txt	rs114945036	0.00173223	0.216525
indel:1I_1_161655561	ENSG00000132185.12	ENSG00000132185.12_161680265_161680282	1	1	161655561	161676762	0.353309	2.1241e-12	EUR373.exon.cis.FDR5.all.rs137.txt	rs138747765	0.00236199	0.230895
rs35306790	ENSG00000132185.12	ENSG00000132185.12_161680265_161680282	1	1	161688255	161676762	0.232185	5.8827e-06	EUR373.exon.cis.FDR5.all.rs137.txt	rs138747765	0.00825286	1
rs35306790	ENSG00000132185.12	ENSG00000132185.12_161680265_161680282	1	1	161688255	161676762	0.232185	5.8827e-06	EUR373.exon.cis.FDR5.all.rs137.txt	rs114945036	0.00688253	1
rs201493892	ENSG00000132185.12	ENSG00000132185.12_161680998_161681264	1	1	161703813	161676762	0.271141	1.04985e-07	EUR373.exon.cis.FDR5.all.rs137.txt	rs114945036	0.0142083	0.175963
rs201493892	ENSG00000132185.12	ENSG00000132185.12_161676762_161677133	1	1	161703813	161676762	0.257986	4.40401e-07	EUR373.exon.cis.FDR5.all.rs137.txt	rs138747765	0.021441	0.197399
rs201493892	ENSG00000132185.12	ENSG00000132185.12_161680550_161680702	1	1	161703813	161676762	0.264763	2.12431e-07	EUR373.exon.cis.FDR5.all.rs137.txt	rs114945036	0.0142083	0.175963
rs201493892	ENSG00000132185.12	ENSG00000132185.12_161681724_161682008	1	1	161703813	161676762	0.284425	2.27963e-08	EUR373.exon.cis.FDR5.all.rs137.txt	rs138747765	0.021441	0.197399
rs201493892	ENSG00000132185.12	ENSG00000132185.12_161680550_161680702	1	1	161703813	161676762	0.264763	2.12431e-07	EUR373.exon.cis.FDR5.all.rs137.txt	rs138747765	0.021441	0.197399
rs201493892	ENSG00000132185.12	ENSG00000132185.12_161680998_161681264	1	1	161703813	161676762	0.271141	1.04985e-07	EUR373.exon.cis.FDR5.all.rs137.txt	rs138747765	0.021441	0.197399
rs201493892	ENSG00000132185.12	ENSG00000132185.12_161682875_161684141	1	1	161703813	161676762	0.29514	6.26699e-09	EUR373.exon.cis.FDR5.all.rs137.txt	rs138747765	0.021441	0.197399
rs201493892	ENSG00000132185.12	ENSG00000132185.12_161682875_161684141	1	1	161703813	161676762	0.29514	6.26699e-09	EUR373.exon.cis.FDR5.all.rs137.txt	rs114945036	0.0142083	0.175963
rs201493892	ENSG00000132185.12	ENSG00000132185.12_161676762_161677133	1	1	161703813	161676762	0.257986	4.40401e-07	EUR373.exon.cis.FDR5.all.rs137.txt	rs114945036	0.0142083	0.175963
rs201493892	ENSG00000132185.12	ENSG00000132185.12_161681724_161682008	1	1	161703813	161676762	0.284425	2.27963e-08	EUR373.exon.cis.FDR5.all.rs137.txt	rs114945036	0.0142083	0.175963
rs11372711	ENSG00000132185.12	ENSG00000132185.12_161680998_161681264	1	1	161703815	161676762	0.370683	1.38835e-13	EUR373.exon.cis.FDR5.all.rs137.txt	rs138747765	0.0660385	0.400192
rs11372711	ENSG00000132185.12	ENSG00000132185.12_161681724_161682008	1	1	161703815	161676762	0.366942	2.53298e-13	EUR373.exon.cis.FDR5.all.rs137.txt	rs114945036	0.0364089	0.27136
rs11372711	ENSG00000132185.12	ENSG00000132185.12_161680998_161681264	1	1	161703815	161676762	0.370683	1.38835e-13	EUR373.exon.cis.FDR5.all.rs137.txt	rs114945036	0.0364089	0.27136
rs11372711	ENSG00000132185.12	ENSG00000132185.12_161676762_161677133	1	1	161703815	161676762	0.334085	3.59913e-11	EUR373.exon.cis.FDR5.all.rs137.txt	rs114945036	0.0364089	0.27136
rs11372711	ENSG00000132185.12	ENSG00000132185.12_161682875_161684141	1	1	161703815	161676762	0.36439	3.80095e-13	EUR373.exon.cis.FDR5.all.rs137.txt	rs138747765	0.0660385	0.400192
rs11372711	ENSG00000132185.12	ENSG00000132185.12	1	1	161703815	161676762	0.287819	1.52324e-08	EUR373.gene.cis.FDR5.all.rs137.txt	rs138747765	0.0660385	0.400192
rs11372711	ENSG00000132185.12	ENSG00000132185.12_161680550_161680702	1	1	161703815	161676762	0.347094	5.4164e-12	EUR373.exon.cis.FDR5.all.rs137.txt	rs138747765	0.0660385	0.400192
rs11372711	ENSG00000132185.12	ENSG00000132185.12_161681724_161682008	1	1	161703815	161676762	0.366942	2.53298e-13	EUR373.exon.cis.FDR5.all.rs137.txt	rs138747765	0.0660385	0.400192
rs11372711	ENSG00000132185.12	ENSG00000132185.12	1	1	161703815	161676762	0.287819	1.52324e-08	EUR373.gene.cis.FDR5.all.rs137.txt	rs114945036	0.0364089	0.27136
rs11372711	ENSG00000132185.12	ENSG00000132185.12_161682875_161684141	1	1	161703815	161676762	0.36439	3.80095e-13	EUR373.exon.cis.FDR5.all.rs137.txt	rs114945036	0.0364089	0.27136
rs11372711	ENSG00000132185.12	ENSG00000132185.12_161680550_161680702	1	1	161703815	161676762	0.347094	5.4164e-12	EUR373.exon.cis.FDR5.all.rs137.txt	rs114945036	0.0364089	0.27136
rs11372711	ENSG00000132185.12	ENSG00000132185.12_161676762_161677133	1	1	161703815	161676762	0.334085	3.59913e-11	EUR373.exon.cis.FDR5.all.rs137.txt	rs138747765	0.0660385	0.400192
rs71715105	ENSG00000132185.12	ENSG00000132185.12_161680265_161680282	1	1	161708294	161676762	0.444547	1.76577e-19	EUR373.exon.cis.FDR5.all.rs137.txt	rs114945036	0.00131424	0.273203
rs71715105	ENSG00000132185.12	ENSG00000132185.12_161680265_161680282	1	1	161708294	161676762	0.444547	1.76577e-19	EUR373.exon.cis.FDR5.all.rs137.txt	rs138747765	0.000220061	0.102092
rs200901352	ENSG00000132185.12	ENSG00000132185.12_161680998_161681264	1	1	161715062	161676762	0.267814	1.51978e-07	EUR373.exon.cis.FDR5.all.rs137.txt	rs114945036	0.00118239	0.0449185
rs200901352	ENSG00000132185.12	ENSG00000132185.12_161682875_161684141	1	1	161715062	161676762	0.287882	1.51167e-08	EUR373.exon.cis.FDR5.all.rs137.txt	rs114945036	0.00118239	0.0449185
rs200901352	ENSG00000132185.12	ENSG00000132185.12_161680550_161680702	1	1	161715062	161676762	0.249826	1.03126e-06	EUR373.exon.cis.FDR5.all.rs137.txt	rs114945036	0.00118239	0.0449185
rs200901352	ENSG00000132185.12	ENSG00000132185.12	1	1	161715062	161676762	0.256736	5.02651e-07	EUR373.gene.cis.FDR5.all.rs137.txt	rs138747765	0.00458995	0.0969121
rs200901352	ENSG00000132185.12	ENSG00000132185.12_161676762_161677133	1	1	161715062	161676762	0.243358	1.98322e-06	EUR373.exon.cis.FDR5.all.rs137.txt	rs138747765	0.00458995	0.0969121
rs200901352	ENSG00000132185.12	ENSG00000132185.12_161680550_161680702	1	1	161715062	161676762	0.249826	1.03126e-06	EUR373.exon.cis.FDR5.all.rs137.txt	rs138747765	0.00458995	0.0969121
rs200901352	ENSG00000132185.12	ENSG00000132185.12	1	1	161715062	161676762	0.256736	5.02651e-07	EUR373.gene.cis.FDR5.all.rs137.txt	rs114945036	0.00118239	0.0449185
rs200901352	ENSG00000132185.12	ENSG00000132185.12_161681724_161682008	1	1	161715062	161676762	0.281376	3.26005e-08	EUR373.exon.cis.FDR5.all.rs137.txt	rs114945036	0.00118239	0.0449185
rs200901352	ENSG00000132185.12	ENSG00000132185.12_161676762_161677133	1	1	161715062	161676762	0.243358	1.98322e-06	EUR373.exon.cis.FDR5.all.rs137.txt	rs114945036	0.00118239	0.0449185
rs200901352	ENSG00000132185.12	ENSG00000132185.12_161682875_161684141	1	1	161715062	161676762	0.287882	1.51167e-08	EUR373.exon.cis.FDR5.all.rs137.txt	rs138747765	0.00458995	0.0969121
rs200901352	ENSG00000132185.12	ENSG00000132185.12_161681724_161682008	1	1	161715062	161676762	0.281376	3.26005e-08	EUR373.exon.cis.FDR5.all.rs137.txt	rs138747765	0.00458995	0.0969121
rs200901352	ENSG00000132185.12	ENSG00000132185.12_161680998_161681264	1	1	161715062	161676762	0.267814	1.51978e-07	EUR373.exon.cis.FDR5.all.rs137.txt	rs138747765	0.00458995	0.0969121
rs34738206	ENSG00000132185.12	ENSG00000132185.12_161680550_161680702	1	1	161715064	161676762	0.248553	1.17466e-06	EUR373.exon.cis.FDR5.all.rs137.txt	rs138747765	0.00458995	0.0969121
rs34738206	ENSG00000132185.12	ENSG00000132185.12_161680550_161680702	1	1	161715064	161676762	0.248553	1.17466e-06	EUR373.exon.cis.FDR5.all.rs137.txt	rs114945036	0.00118239	0.0449185
rs34738206	ENSG00000132185.12	ENSG00000132185.12_161681724_161682008	1	1	161715064	161676762	0.280614	3.5623e-08	EUR373.exon.cis.FDR5.all.rs137.txt	rs138747765	0.00458995	0.0969121
rs34738206	ENSG00000132185.12	ENSG00000132185.12_161676762_161677133	1	1	161715064	161676762	0.241687	2.34136e-06	EUR373.exon.cis.FDR5.all.rs137.txt	rs138747765	0.00458995	0.0969121
rs34738206	ENSG00000132185.12	ENSG00000132185.12_161681724_161682008	1	1	161715064	161676762	0.280614	3.5623e-08	EUR373.exon.cis.FDR5.all.rs137.txt	rs114945036	0.00118239	0.0449185
rs34738206	ENSG00000132185.12	ENSG00000132185.12_161680998_161681264	1	1	161715064	161676762	0.266364	1.78298e-07	EUR373.exon.cis.FDR5.all.rs137.txt	rs138747765	0.00458995	0.0969121
rs34738206	ENSG00000132185.12	ENSG00000132185.12_161680998_161681264	1	1	161715064	161676762	0.266364	1.78298e-07	EUR373.exon.cis.FDR5.all.rs137.txt	rs114945036	0.00118239	0.0449185
rs34738206	ENSG00000132185.12	ENSG00000132185.12_161676762_161677133	1	1	161715064	161676762	0.241687	2.34136e-06	EUR373.exon.cis.FDR5.all.rs137.txt	rs114945036	0.00118239	0.0449185
rs34738206	ENSG00000132185.12	ENSG00000132185.12_161682875_161684141	1	1	161715064	161676762	0.287647	1.55484e-08	EUR373.exon.cis.FDR5.all.rs137.txt	rs138747765	0.00458995	0.0969121
rs34738206	ENSG00000132185.12	ENSG00000132185.12	1	1	161715064	161676762	0.257875	4.45609e-07	EUR373.gene.cis.FDR5.all.rs137.txt	rs114945036	0.00118239	0.0449185
rs34738206	ENSG00000132185.12	ENSG00000132185.12_161682875_161684141	1	1	161715064	161676762	0.287647	1.55484e-08	EUR373.exon.cis.FDR5.all.rs137.txt	rs114945036	0.00118239	0.0449185
rs34738206	ENSG00000132185.12	ENSG00000132185.12	1	1	161715064	161676762	0.257875	4.45609e-07	EUR373.gene.cis.FDR5.all.rs137.txt	rs138747765	0.00458995	0.0969121
rs200382520	ENSG00000132185.12	ENSG00000132185.12_161680265_161680282	1	1	161721403	161676762	0.342898	1.00736e-11	EUR373.exon.cis.FDR5.all.rs137.txt	rs138747765	0.00109239	0.209539
rs200382520	ENSG00000132185.12	ENSG00000132185.12_161680265_161680282	1	1	161721403	161676762	0.342898	1.00736e-11	EUR373.exon.cis.FDR5.all.rs137.txt	rs114945036	0.00448455	0.464905
rs3215134	ENSG00000132185.12	ENSG00000132185.12_161681724_161682008	1	1	161823197	161676762	0.264789	2.11835e-07	EUR373.exon.cis.FDR5.all.rs137.txt	rs138747765	0.0156816	0.140338
rs3215134	ENSG00000132185.12	ENSG00000132185.12_161681724_161682008	1	1	161823197	161676762	0.264789	2.11835e-07	EUR373.exon.cis.FDR5.all.rs137.txt	rs114945036	0.00482852	0.0711148
rs3215134	ENSG00000132185.12	ENSG00000132185.12_161676762_161677133	1	1	161823197	161676762	0.23475	4.60486e-06	EUR373.exon.cis.FDR5.all.rs137.txt	rs114945036	0.00482852	0.0711148
rs3215134	ENSG00000132185.12	ENSG00000132185.12_161682875_161684141	1	1	161823197	161676762	0.279628	3.99405e-08	EUR373.exon.cis.FDR5.all.rs137.txt	rs138747765	0.0156816	0.140338
rs3215134	ENSG00000132185.12	ENSG00000132185.12	1	1	161823197	161676762	0.237453	3.54671e-06	EUR373.gene.cis.FDR5.all.rs137.txt	rs138747765	0.0156816	0.140338
rs3215134	ENSG00000132185.12	ENSG00000132185.12_161680998_161681264	1	1	161823197	161676762	0.264201	2.25842e-07	EUR373.exon.cis.FDR5.all.rs137.txt	rs114945036	0.00482852	0.0711148
rs3215134	ENSG00000132185.12	ENSG00000132185.12_161680998_161681264	1	1	161823197	161676762	0.264201	2.25842e-07	EUR373.exon.cis.FDR5.all.rs137.txt	rs138747765	0.0156816	0.140338
rs3215134	ENSG00000132185.12	ENSG00000132185.12_161676762_161677133	1	1	161823197	161676762	0.23475	4.60486e-06	EUR373.exon.cis.FDR5.all.rs137.txt	rs138747765	0.0156816	0.140338
rs3215134	ENSG00000132185.12	ENSG00000132185.12_161682875_161684141	1	1	161823197	161676762	0.279628	3.99405e-08	EUR373.exon.cis.FDR5.all.rs137.txt	rs114945036	0.00482852	0.0711148
rs3215134	ENSG00000132185.12	ENSG00000132185.12	1	1	161823197	161676762	0.237453	3.54671e-06	EUR373.gene.cis.FDR5.all.rs137.txt	rs114945036	0.00482852	0.0711148
rs3215134	ENSG00000132185.12	ENSG00000132185.12_161680550_161680702	1	1	161823197	161676762	0.230143	7.13506e-06	EUR373.exon.cis.FDR5.all.rs137.txt	rs138747765	0.0156816	0.140338
rs3215134	ENSG00000132185.12	ENSG00000132185.12_161680550_161680702	1	1	161823197	161676762	0.230143	7.13506e-06	EUR373.exon.cis.FDR5.all.rs137.txt	rs114945036	0.00482852	0.0711148
rs71744277	ENSG00000132185.12	ENSG00000132185.12_161680265_161680282	1	1	161869861	161676762	0.234492	4.72048e-06	EUR373.exon.cis.FDR5.all.rs137.txt	rs138747765	0.00249897	0.297849
rs71744277	ENSG00000132185.12	ENSG00000132185.12_161680265_161680282	1	1	161869861	161676762	0.234492	4.72048e-06	EUR373.exon.cis.FDR5.all.rs137.txt	rs114945036	0.00283044	0.347113
rs57231453	ENSG00000132185.12	ENSG00000132185.12_161680998_161681264	1	1	161901370	161676762	0.250128	9.99878e-07	EUR373.exon.cis.FDR5.all.rs137.txt	NA	NA	NA
rs57231453	ENSG00000132185.12	ENSG00000132185.12	1	1	161901370	161676762	0.272666	8.84612e-08	EUR373.gene.cis.FDR5.all.rs137.txt	NA	NA	NA
rs57231453	ENSG00000132185.12	ENSG00000132185.12_161681724_161682008	1	1	161901370	161676762	0.263273	2.49802e-07	EUR373.exon.cis.FDR5.all.rs137.txt	NA	NA	NA
rs57231453	ENSG00000132185.12	ENSG00000132185.12_161680550_161680702	1	1	161901370	161676762	0.239037	3.03899e-06	EUR373.exon.cis.FDR5.all.rs137.txt	NA	NA	NA
rs57231453	ENSG00000132185.12	ENSG00000132185.12_161682875_161684141	1	1	161901370	161676762	0.262739	2.64683e-07	EUR373.exon.cis.FDR5.all.rs137.txt	NA	NA	NA
rs57231453	ENSG00000132185.12	ENSG00000132185.12_161676762_161677133	1	1	161901370	161676762	0.232443	5.74062e-06	EUR373.exon.cis.FDR5.all.rs137.txt	NA	NA	NA
rs199897748	ENSG00000143226.8	ENSG00000143226.8_161487765_161489358	1	1	161668140	161475220	-0.23886	3.09198e-06	EUR373.exon.cis.FDR5.all.rs137.txt	rs138747765	0.0107539	1
rs199897748	ENSG00000143226.8	ENSG00000143226.8_161487765_161489358	1	1	161668140	161475220	-0.23886	3.09198e-06	EUR373.exon.cis.FDR5.all.rs137.txt	rs114945036	0.00896831	1
rs201974448	ENSG00000132185.12	ENSG00000132185.12_161681724_161682008	1	1	161896712	161676762	0.237393	3.56735e-06	EUR373.exon.cis.FDR5.all.rs137.txt	rs138747765	0.000450349	0.0219055
rs201974448	ENSG00000132185.12	ENSG00000132185.12_161680998_161681264	1	1	161896712	161676762	0.229703	7.43655e-06	EUR373.exon.cis.FDR5.all.rs137.txt	rs114945036	2.17157e-05	0.0148837
rs201974448	ENSG00000132185.12	ENSG00000132185.12_161681724_161682008	1	1	161896712	161676762	0.237393	3.56735e-06	EUR373.exon.cis.FDR5.all.rs137.txt	rs114945036	2.17157e-05	0.0148837
rs201974448	ENSG00000132185.12	ENSG00000132185.12	1	1	161896712	161676762	0.280524	3.59972e-08	EUR373.gene.cis.FDR5.all.rs137.txt	rs114945036	2.17157e-05	0.0148837
rs201974448	ENSG00000132185.12	ENSG00000132185.12	1	1	161896712	161676762	0.280524	3.59972e-08	EUR373.gene.cis.FDR5.all.rs137.txt	rs138747765	0.000450349	0.0219055
rs201974448	ENSG00000132185.12	ENSG00000132185.12_161682875_161684141	1	1	161896712	161676762	0.230715	6.76113e-06	EUR373.exon.cis.FDR5.all.rs137.txt	rs138747765	0.000450349	0.0219055
rs201974448	ENSG00000132185.12	ENSG00000132185.12_161680998_161681264	1	1	161896712	161676762	0.229703	7.43655e-06	EUR373.exon.cis.FDR5.all.rs137.txt	rs138747765	0.000450349	0.0219055
rs201974448	ENSG00000132185.12	ENSG00000132185.12_161682875_161684141	1	1	161896712	161676762	0.230715	6.76113e-06	EUR373.exon.cis.FDR5.all.rs137.txt	rs114945036	2.17157e-05	0.0148837
rs201657381	ENSG00000132185.12	ENSG00000132185.12	1	1	161896713	161676762	0.273403	8.14067e-08	EUR373.gene.cis.FDR5.all.rs137.txt	rs138747765	0.000107769	0.0117721
rs201657381	ENSG00000132185.12	ENSG00000132185.12_161676762_161677133	1	1	161896713	161676762	0.233976	4.95972e-06	EUR373.exon.cis.FDR5.all.rs137.txt	rs138747765	0.000107769	0.0117721
rs201657381	ENSG00000132185.12	ENSG00000132185.12_161676762_161677133	1	1	161896713	161676762	0.233976	4.95972e-06	EUR373.exon.cis.FDR5.all.rs137.txt	rs114945036	0.000190258	0.0483976
rs201657381	ENSG00000132185.12	ENSG00000132185.12	1	1	161896713	161676762	0.273403	8.14067e-08	EUR373.gene.cis.FDR5.all.rs137.txt	rs114945036	0.000190258	0.0483976
rs201657381	ENSG00000132185.12	ENSG00000132185.12_161682875_161684141	1	1	161896713	161676762	0.265131	2.0407e-07	EUR373.exon.cis.FDR5.all.rs137.txt	rs114945036	0.000190258	0.0483976
rs201657381	ENSG00000132185.12	ENSG00000132185.12_161680550_161680702	1	1	161896713	161676762	0.240045	2.75311e-06	EUR373.exon.cis.FDR5.all.rs137.txt	rs138747765	0.000107769	0.0117721
rs201657381	ENSG00000132185.12	ENSG00000132185.12_161680998_161681264	1	1	161896713	161676762	0.252381	7.92534e-07	EUR373.exon.cis.FDR5.all.rs137.txt	rs138747765	0.000107769	0.0117721
rs201657381	ENSG00000132185.12	ENSG00000132185.12_161680998_161681264	1	1	161896713	161676762	0.252381	7.92534e-07	EUR373.exon.cis.FDR5.all.rs137.txt	rs114945036	0.000190258	0.0483976
rs201657381	ENSG00000132185.12	ENSG00000132185.12_161682875_161684141	1	1	161896713	161676762	0.265131	2.0407e-07	EUR373.exon.cis.FDR5.all.rs137.txt	rs138747765	0.000107769	0.0117721
rs201657381	ENSG00000132185.12	ENSG00000132185.12_161680550_161680702	1	1	161896713	161676762	0.240045	2.75311e-06	EUR373.exon.cis.FDR5.all.rs137.txt	rs114945036	0.000190258	0.0483976
rs201657381	ENSG00000132185.12	ENSG00000132185.12_161681724_161682008	1	1	161896713	161676762	0.264981	2.0745e-07	EUR373.exon.cis.FDR5.all.rs137.txt	rs138747765	0.000107769	0.0117721
rs201657381	ENSG00000132185.12	ENSG00000132185.12_161681724_161682008	1	1	161896713	161676762	0.264981	2.0745e-07	EUR373.exon.cis.FDR5.all.rs137.txt	rs114945036	0.000190258	0.0483976
rs145653632	ENSG00000132185.12	ENSG00000132185.12_161680998_161681264	1	1	161675682	161676762	0.476175	1.76433e-22	EUR373.exon.cis.FDR5.all.rs137.txt	rs138747765	0.056866	0.336142
rs145653632	ENSG00000132185.12	ENSG00000132185.12	1	1	161675682	161676762	0.442823	2.52203e-19	EUR373.gene.cis.FDR5.all.rs137.txt	rs138747765	0.056866	0.336142
rs145653632	ENSG00000132185.12	ENSG00000132185.12_161682875_161684141	1	1	161675682	161676762	0.497191	1.18575e-24	EUR373.exon.cis.FDR5.all.rs137.txt	rs114945036	0.0373481	0.298304
rs145653632	ENSG00000132185.12	ENSG00000132185.12_161676762_161677133	1	1	161675682	161676762	0.438897	5.63537e-19	EUR373.exon.cis.FDR5.all.rs137.txt	rs114945036	0.0373481	0.298304
rs145653632	ENSG00000132185.12	ENSG00000132185.12_161681724_161682008	1	1	161675682	161676762	0.488048	1.09034e-23	EUR373.exon.cis.FDR5.all.rs137.txt	rs114945036	0.0373481	0.298304
rs145653632	ENSG00000132185.12	ENSG00000132185.12	1	1	161675682	161676762	0.442823	2.52203e-19	EUR373.gene.cis.FDR5.all.rs137.txt	rs114945036	0.0373481	0.298304
rs145653632	ENSG00000132185.12	ENSG00000132185.12_161680265_161680282	1	1	161675682	161676762	-0.415105	5.92585e-17	EUR373.exon.cis.FDR5.all.rs137.txt	rs138747765	0.056866	0.336142
rs145653632	ENSG00000132185.12	ENSG00000132185.12_161682875_161684141	1	1	161675682	161676762	0.497191	1.18575e-24	EUR373.exon.cis.FDR5.all.rs137.txt	rs138747765	0.056866	0.336142
rs145653632	ENSG00000132185.12	ENSG00000132185.12_161680998_161681264	1	1	161675682	161676762	0.476175	1.76433e-22	EUR373.exon.cis.FDR5.all.rs137.txt	rs114945036	0.0373481	0.298304
rs145653632	ENSG00000132185.12	ENSG00000132185.12_161681724_161682008	1	1	161675682	161676762	0.488048	1.09034e-23	EUR373.exon.cis.FDR5.all.rs137.txt	rs138747765	0.056866	0.336142
rs145653632	ENSG00000132185.12	ENSG00000132185.12_161676762_161677133	1	1	161675682	161676762	0.438897	5.63537e-19	EUR373.exon.cis.FDR5.all.rs137.txt	rs138747765	0.056866	0.336142
rs145653632	ENSG00000132185.12	ENSG00000132185.12_161680550_161680702	1	1	161675682	161676762	0.477205	1.39169e-22	EUR373.exon.cis.FDR5.all.rs137.txt	rs114945036	0.0373481	0.298304
rs145653632	ENSG00000132185.12	ENSG00000132185.12_161680265_161680282	1	1	161675682	161676762	-0.415105	5.92585e-17	EUR373.exon.cis.FDR5.all.rs137.txt	rs114945036	0.0373481	0.298304
rs145653632	ENSG00000132185.12	ENSG00000132185.12_161680550_161680702	1	1	161675682	161676762	0.477205	1.39169e-22	EUR373.exon.cis.FDR5.all.rs137.txt	rs138747765	0.056866	0.336142
rs199989715	ENSG00000132185.12	ENSG00000132185.12_161680265_161680282	1	1	161688254	161676762	0.236931	3.73097e-06	EUR373.exon.cis.FDR5.all.rs137.txt	rs138747765	0.00825286	1
rs199989715	ENSG00000132185.12	ENSG00000132185.12_161680265_161680282	1	1	161688254	161676762	0.236931	3.73097e-06	EUR373.exon.cis.FDR5.all.rs137.txt	rs114945036	0.00688253	1
rs143293257	ENSG00000132185.12	ENSG00000132185.12_161680265_161680282	1	1	161706325	161676762	0.30853	1.15612e-09	EUR373.exon.cis.FDR5.all.rs137.txt	rs114945036	0.00324922	0.424248
rs143293257	ENSG00000132185.12	ENSG00000132185.12_161680265_161680282	1	1	161706325	161676762	0.30853	1.15612e-09	EUR373.exon.cis.FDR5.all.rs137.txt	rs138747765	0.000964913	0.211128
rs35194821	ENSG00000132185.12	ENSG00000132185.12_161680265_161680282	1	1	161735166	161676762	0.246601	1.43207e-06	EUR373.exon.cis.FDR5.all.rs137.txt	rs114945036	0.00339045	0.376223
rs35194821	ENSG00000132185.12	ENSG00000132185.12_161680265_161680282	1	1	161735166	161676762	0.246601	1.43207e-06	EUR373.exon.cis.FDR5.all.rs137.txt	rs138747765	0.00211015	0.271048
rs34527534	ENSG00000132185.12	ENSG00000132185.12_161680265_161680282	1	1	161832393	161676762	0.233327	5.27717e-06	EUR373.exon.cis.FDR5.all.rs137.txt	rs114945036	0.00181571	0.283621
rs34527534	ENSG00000132185.12	ENSG00000132185.12_161680265_161680282	1	1	161832393	161676762	0.233327	5.27717e-06	EUR373.exon.cis.FDR5.all.rs137.txt	rs138747765	0.00162076	0.244707
rs200841852	ENSG00000132185.12	ENSG00000132185.12_161681724_161682008	1	1	1.61584e+08	161676762	-0.22847	8.34655e-06	EUR373.exon.cis.FDR5.all.rs137.txt	rs138747765	0.455678	0.791098
rs200841852	ENSG00000132185.12	ENSG00000132185.12_161681724_161682008	1	1	1.61584e+08	161676762	-0.22847	8.34655e-06	EUR373.exon.cis.FDR5.all.rs137.txt	rs114945036	0.382092	0.793257
rs200841852	ENSG00000132185.12	ENSG00000132185.12_161680550_161680702	1	1	1.61584e+08	161676762	-0.23276	5.56994e-06	EUR373.exon.cis.FDR5.all.rs137.txt	rs138747765	0.455678	0.791098
rs200841852	ENSG00000132185.12	ENSG00000132185.12_161680998_161681264	1	1	1.61584e+08	161676762	-0.235341	4.35044e-06	EUR373.exon.cis.FDR5.all.rs137.txt	rs138747765	0.455678	0.791098
rs200841852	ENSG00000143226.8	ENSG00000143226.8_161487765_161489358	1	1	1.61584e+08	161475220	0.279848	3.8938e-08	EUR373.exon.cis.FDR5.all.rs137.txt	rs114945036	0.382092	0.793257
rs200841852	ENSG00000132185.12	ENSG00000132185.12_161680998_161681264	1	1	1.61584e+08	161676762	-0.235341	4.35044e-06	EUR373.exon.cis.FDR5.all.rs137.txt	rs114945036	0.382092	0.793257
rs200841852	ENSG00000132185.12	ENSG00000132185.12_161682875_161684141	1	1	1.61584e+08	161676762	-0.231447	6.30898e-06	EUR373.exon.cis.FDR5.all.rs137.txt	rs138747765	0.455678	0.791098
rs200841852	ENSG00000143226.8	ENSG00000143226.8_161487765_161489358	1	1	1.61584e+08	161475220	0.279848	3.8938e-08	EUR373.exon.cis.FDR5.all.rs137.txt	rs138747765	0.455678	0.791098
rs200841852	ENSG00000132185.12	ENSG00000132185.12_161680550_161680702	1	1	1.61584e+08	161676762	-0.23276	5.56994e-06	EUR373.exon.cis.FDR5.all.rs137.txt	rs114945036	0.382092	0.793257
rs200841852	ENSG00000132185.12	ENSG00000132185.12_161682875_161684141	1	1	1.61584e+08	161676762	-0.231447	6.30898e-06	EUR373.exon.cis.FDR5.all.rs137.txt	rs114945036	0.382092	0.793257
rs145386455	ENSG00000132185.12	ENSG00000132185.12_161680265_161680282	1	1	1.61674e+08	161676762	0.358444	9.64779e-13	EUR373.exon.cis.FDR5.all.rs137.txt	rs114945036	0.000867973	0.165922
rs145386455	ENSG00000132185.12	ENSG00000132185.12_161680265_161680282	1	1	1.61674e+08	161676762	0.358444	9.64779e-13	EUR373.exon.cis.FDR5.all.rs137.txt	rs138747765	0.00152207	0.20065
rs199625686	ENSG00000143226.8	ENSG00000143226.8_161487765_161489358	1	1	161567326	161475220	0.267644	1.54862e-07	EUR373.exon.cis.FDR5.all.rs137.txt	rs138747765	0.0433758	0.298473
rs199625686	ENSG00000143226.8	ENSG00000143226.8_161487765_161489358	1	1	161567326	161475220	0.267644	1.54862e-07	EUR373.exon.cis.FDR5.all.rs137.txt	rs114945036	0.0348514	0.292968
rs10664443	ENSG00000132185.12	ENSG00000132185.12_161680265_161680282	1	1	161765876	161676762	0.230819	6.69488e-06	EUR373.exon.cis.FDR5.all.rs137.txt	rs138747765	0.00204334	0.27201
rs10664443	ENSG00000132185.12	ENSG00000132185.12_161680265_161680282	1	1	161765876	161676762	0.230819	6.69488e-06	EUR373.exon.cis.FDR5.all.rs137.txt	rs114945036	0.0023038	0.316275
rs146051044	ENSG00000143226.8	ENSG00000143226.8_161487765_161489358	1	1	161589960	161475220	0.233949	4.9725e-06	EUR373.exon.cis.FDR5.all.rs137.txt	rs138747765	0.285238	0.793102
rs146051044	ENSG00000143226.8	ENSG00000143226.8_161487765_161489358	1	1	161589960	161475220	0.233949	4.9725e-06	EUR373.exon.cis.FDR5.all.rs137.txt	rs114945036	0.256019	0.822792
rs5778241	ENSG00000132185.12	ENSG00000132185.12	1	1	161895246	161676762	0.272266	9.25326e-08	EUR373.gene.cis.FDR5.all.rs137.txt	rs114945036	0.000168197	0.0447963
rs5778241	ENSG00000132185.12	ENSG00000132185.12_161681724_161682008	1	1	161895246	161676762	0.267842	1.51508e-07	EUR373.exon.cis.FDR5.all.rs137.txt	rs138747765	0.000456994	0.023864
rs5778241	ENSG00000132185.12	ENSG00000132185.12_161680550_161680702	1	1	161895246	161676762	0.242459	2.16885e-06	EUR373.exon.cis.FDR5.all.rs137.txt	rs138747765	0.000456994	0.023864
rs5778241	ENSG00000132185.12	ENSG00000132185.12_161676762_161677133	1	1	161895246	161676762	0.237089	3.67408e-06	EUR373.exon.cis.FDR5.all.rs137.txt	rs114945036	0.000168197	0.0447963
rs5778241	ENSG00000132185.12	ENSG00000132185.12_161680265_161680282	1	1	161895246	161676762	-0.228323	8.46194e-06	EUR373.exon.cis.FDR5.all.rs137.txt	rs138747765	0.000456994	0.023864
rs5778241	ENSG00000132185.12	ENSG00000132185.12_161680265_161680282	1	1	161895246	161676762	-0.228323	8.46194e-06	EUR373.exon.cis.FDR5.all.rs137.txt	rs114945036	0.000168197	0.0447963
rs5778241	ENSG00000132185.12	ENSG00000132185.12	1	1	161895246	161676762	0.272266	9.25326e-08	EUR373.gene.cis.FDR5.all.rs137.txt	rs138747765	0.000456994	0.023864
rs5778241	ENSG00000132185.12	ENSG00000132185.12_161676762_161677133	1	1	161895246	161676762	0.237089	3.67408e-06	EUR373.exon.cis.FDR5.all.rs137.txt	rs138747765	0.000456994	0.023864
rs5778241	ENSG00000132185.12	ENSG00000132185.12_161680550_161680702	1	1	161895246	161676762	0.242459	2.16885e-06	EUR373.exon.cis.FDR5.all.rs137.txt	rs114945036	0.000168197	0.0447963
rs5778241	ENSG00000132185.12	ENSG00000132185.12_161680998_161681264	1	1	161895246	161676762	0.253913	6.75869e-07	EUR373.exon.cis.FDR5.all.rs137.txt	rs138747765	0.000456994	0.023864
rs5778241	ENSG00000132185.12	ENSG00000132185.12_161681724_161682008	1	1	161895246	161676762	0.267842	1.51508e-07	EUR373.exon.cis.FDR5.all.rs137.txt	rs114945036	0.000168197	0.0447963
rs5778241	ENSG00000132185.12	ENSG00000132185.12_161682875_161684141	1	1	161895246	161676762	0.271657	9.90831e-08	EUR373.exon.cis.FDR5.all.rs137.txt	rs114945036	0.000168197	0.0447963
rs5778241	ENSG00000132185.12	ENSG00000132185.12_161682875_161684141	1	1	161895246	161676762	0.271657	9.90831e-08	EUR373.exon.cis.FDR5.all.rs137.txt	rs138747765	0.000456994	0.023864
rs5778241	ENSG00000132185.12	ENSG00000132185.12_161680998_161681264	1	1	161895246	161676762	0.253913	6.75869e-07	EUR373.exon.cis.FDR5.all.rs137.txt	rs114945036	0.000168197	0.0447963
rs139697297	ENSG00000132185.12	ENSG00000132185.12_161681724_161682008	1	1	1.61756e+08	161676762	0.237105	3.66859e-06	EUR373.exon.cis.FDR5.all.rs137.txt	rs138747765	0.00457124	0.122125
rs139697297	ENSG00000132185.12	ENSG00000132185.12_161681724_161682008	1	1	1.61756e+08	161676762	0.237105	3.66859e-06	EUR373.exon.cis.FDR5.all.rs137.txt	rs114945036	4.67355e-05	0.0112767
rs139697297	ENSG00000132185.12	ENSG00000132185.12_161682875_161684141	1	1	1.61756e+08	161676762	0.253446	7.09612e-07	EUR373.exon.cis.FDR5.all.rs137.txt	rs138747765	0.00457124	0.122125
rs139697297	ENSG00000132185.12	ENSG00000132185.12_161682875_161684141	1	1	1.61756e+08	161676762	0.253446	7.09612e-07	EUR373.exon.cis.FDR5.all.rs137.txt	rs114945036	4.67355e-05	0.0112767
rs1131184	ENSG00000143226.8	ENSG00000143226.8_161487765_161489358	1	1	161488587	161475220	-0.252157	8.11155e-07	EUR373.exon.cis.FDR5.all.rs137.txt	rs114945036	0.051047	0.504266
rs1131184	ENSG00000143226.8	ENSG00000143226.8_161487765_161489358	1	1	161488587	161475220	-0.252157	8.11155e-07	EUR373.exon.cis.FDR5.all.rs137.txt	rs138747765	0.0649909	0.519604
rs511278	ENSG00000132185.12	ENSG00000132185.12_161680998_161681264	1	1	161490896	161676762	0.239582	2.88105e-06	EUR373.exon.cis.FDR5.all.rs137.txt	rs138747765	0.362939	0.606656
rs511278	ENSG00000132185.12	ENSG00000132185.12_161680550_161680702	1	1	161490896	161676762	0.232397	5.76585e-06	EUR373.exon.cis.FDR5.all.rs137.txt	rs138747765	0.362939	0.606656
rs511278	ENSG00000132185.12	ENSG00000132185.12_161680998_161681264	1	1	161490896	161676762	0.239582	2.88105e-06	EUR373.exon.cis.FDR5.all.rs137.txt	rs114945036	0.285158	0.580692
rs511278	ENSG00000143226.8	ENSG00000143226.8_161487765_161489358	1	1	161490896	161475220	-0.235716	4.19601e-06	EUR373.exon.cis.FDR5.all.rs137.txt	rs138747765	0.362939	0.606656
rs511278	ENSG00000143226.8	ENSG00000143226.8_161487765_161489358	1	1	161490896	161475220	-0.235716	4.19601e-06	EUR373.exon.cis.FDR5.all.rs137.txt	rs114945036	0.285158	0.580692
rs511278	ENSG00000132185.12	ENSG00000132185.12_161680550_161680702	1	1	161490896	161676762	0.232397	5.76585e-06	EUR373.exon.cis.FDR5.all.rs137.txt	rs114945036	0.285158	0.580692
rs7529235	ENSG00000143226.8	ENSG00000143226.8_161487765_161489358	1	1	161491914	161475220	-0.222814	1.40602e-05	EUR373.exon.cis.FDR5.all.rs137.txt	rs138747765	0.0699775	0.531742
rs7529235	ENSG00000143226.8	ENSG00000143226.8_161487765_161489358	1	1	161491914	161475220	-0.222814	1.40602e-05	EUR373.exon.cis.FDR5.all.rs137.txt	rs114945036	0.0563457	0.522493
rs4657053	ENSG00000143226.8	ENSG00000143226.8_161487765_161489358	1	1	161493207	161475220	-0.228764	8.12066e-06	EUR373.exon.cis.FDR5.all.rs137.txt	rs138747765	0.0701488	0.529456
rs4657053	ENSG00000143226.8	ENSG00000143226.8_161487765_161489358	1	1	161493207	161475220	-0.228764	8.12066e-06	EUR373.exon.cis.FDR5.all.rs137.txt	rs114945036	0.0560197	0.518106
rs4657054	ENSG00000143226.8	ENSG00000143226.8_161487765_161489358	1	1	161493305	161475220	-0.265828	1.89082e-07	EUR373.exon.cis.FDR5.all.rs137.txt	rs138747765	0.439011	0.736782
rs4657054	ENSG00000132185.12	ENSG00000132185.12_161680550_161680702	1	1	161493305	161676762	0.232963	5.46344e-06	EUR373.exon.cis.FDR5.all.rs137.txt	rs114945036	0.348968	0.599883
rs4657054	ENSG00000132185.12	ENSG00000132185.12_161680998_161681264	1	1	161493305	161676762	0.235416	4.31928e-06	EUR373.exon.cis.FDR5.all.rs137.txt	rs114945036	0.348968	0.599883
rs4657054	ENSG00000132185.12	ENSG00000132185.12_161680998_161681264	1	1	161493305	161676762	0.235416	4.31928e-06	EUR373.exon.cis.FDR5.all.rs137.txt	rs138747765	0.439011	0.736782
rs4657054	ENSG00000132185.12	ENSG00000132185.12_161680550_161680702	1	1	161493305	161676762	0.232963	5.46344e-06	EUR373.exon.cis.FDR5.all.rs137.txt	rs138747765	0.439011	0.736782
rs4657054	ENSG00000143226.8	ENSG00000143226.8_161487765_161489358	1	1	161493305	161475220	-0.265828	1.89082e-07	EUR373.exon.cis.FDR5.all.rs137.txt	rs114945036	0.348968	0.599883
rs10737548	ENSG00000132185.12	ENSG00000132185.12_161680998_161681264	1	1	161493545	161676762	0.228839	8.06402e-06	EUR373.exon.cis.FDR5.all.rs137.txt	rs138747765	0.439011	0.736782
rs10737548	ENSG00000143226.8	ENSG00000143226.8_161487765_161489358	1	1	161493545	161475220	-0.272559	8.95321e-08	EUR373.exon.cis.FDR5.all.rs137.txt	rs138747765	0.439011	0.736782
rs10737548	ENSG00000143226.8	ENSG00000143226.8_161487765_161489358	1	1	161493545	161475220	-0.272559	8.95321e-08	EUR373.exon.cis.FDR5.all.rs137.txt	rs114945036	0.348968	0.599883
rs10737548	ENSG00000132185.12	ENSG00000132185.12_161680998_161681264	1	1	161493545	161676762	0.228839	8.06402e-06	EUR373.exon.cis.FDR5.all.rs137.txt	rs114945036	0.348968	0.599883
rs4657055	ENSG00000143226.8	ENSG00000143226.8_161487765_161489358	1	1	161493892	161475220	-0.233386	5.24747e-06	EUR373.exon.cis.FDR5.all.rs137.txt	rs114945036	0.0502466	0.490684
rs4657055	ENSG00000143226.8	ENSG00000143226.8_161487765_161489358	1	1	161493892	161475220	-0.233386	5.24747e-06	EUR373.exon.cis.FDR5.all.rs137.txt	rs138747765	0.0643046	0.506922
rs35740080	ENSG00000132185.12	ENSG00000132185.12_161680998_161681264	1	1	161494311	161676762	0.246563	1.43756e-06	EUR373.exon.cis.FDR5.all.rs137.txt	rs138747765	0.477919	0.771729
rs35740080	ENSG00000132185.12	ENSG00000132185.12_161680998_161681264	1	1	161494311	161676762	0.246563	1.43756e-06	EUR373.exon.cis.FDR5.all.rs137.txt	rs114945036	0.374983	0.624259
rs35740080	ENSG00000132185.12	ENSG00000132185.12_161680550_161680702	1	1	161494311	161676762	0.240949	2.51846e-06	EUR373.exon.cis.FDR5.all.rs137.txt	rs114945036	0.374983	0.624259
rs35740080	ENSG00000143226.8	ENSG00000143226.8_161487765_161489358	1	1	161494311	161475220	-0.260665	3.30937e-07	EUR373.exon.cis.FDR5.all.rs137.txt	rs138747765	0.477919	0.771729
rs35740080	ENSG00000143226.8	ENSG00000143226.8_161487765_161489358	1	1	161494311	161475220	-0.260665	3.30937e-07	EUR373.exon.cis.FDR5.all.rs137.txt	rs114945036	0.374983	0.624259
rs35740080	ENSG00000132185.12	ENSG00000132185.12_161680550_161680702	1	1	161494311	161676762	0.240949	2.51846e-06	EUR373.exon.cis.FDR5.all.rs137.txt	rs138747765	0.477919	0.771729
rs404508	ENSG00000143226.8	ENSG00000143226.8_161487765_161489358	1	1	161495885	161475220	-0.273958	7.64561e-08	EUR373.exon.cis.FDR5.all.rs137.txt	rs138747765	0.434122	0.729841
rs404508	ENSG00000143226.8	ENSG00000143226.8_161487765_161489358	1	1	161495885	161475220	-0.273958	7.64561e-08	EUR373.exon.cis.FDR5.all.rs137.txt	rs114945036	0.345195	0.594329
rs404508	ENSG00000132185.12	ENSG00000132185.12_161680998_161681264	1	1	161495885	161676762	0.237474	3.53946e-06	EUR373.exon.cis.FDR5.all.rs137.txt	rs138747765	0.434122	0.729841
rs404508	ENSG00000132185.12	ENSG00000132185.12_161680550_161680702	1	1	161495885	161676762	0.234288	4.81367e-06	EUR373.exon.cis.FDR5.all.rs137.txt	rs138747765	0.434122	0.729841
rs404508	ENSG00000132185.12	ENSG00000132185.12_161680550_161680702	1	1	161495885	161676762	0.234288	4.81367e-06	EUR373.exon.cis.FDR5.all.rs137.txt	rs114945036	0.345195	0.594329
rs404508	ENSG00000132185.12	ENSG00000132185.12_161680998_161681264	1	1	161495885	161676762	0.237474	3.53946e-06	EUR373.exon.cis.FDR5.all.rs137.txt	rs114945036	0.345195	0.594329
rs4656310	ENSG00000143226.8	ENSG00000143226.8_161487765_161489358	1	1	161496900	161475220	-0.271877	9.66742e-08	EUR373.exon.cis.FDR5.all.rs137.txt	rs114945036	0.348968	0.599883
rs4656310	ENSG00000132185.12	ENSG00000132185.12_161680998_161681264	1	1	161496900	161676762	0.23349	5.19545e-06	EUR373.exon.cis.FDR5.all.rs137.txt	rs138747765	0.439011	0.736782
rs4656310	ENSG00000143226.8	ENSG00000143226.8_161487765_161489358	1	1	161496900	161475220	-0.271877	9.66742e-08	EUR373.exon.cis.FDR5.all.rs137.txt	rs138747765	0.439011	0.736782
rs4656310	ENSG00000132185.12	ENSG00000132185.12_161680550_161680702	1	1	161496900	161676762	0.231568	6.23746e-06	EUR373.exon.cis.FDR5.all.rs137.txt	rs138747765	0.439011	0.736782
rs4656310	ENSG00000132185.12	ENSG00000132185.12_161680998_161681264	1	1	161496900	161676762	0.23349	5.19545e-06	EUR373.exon.cis.FDR5.all.rs137.txt	rs114945036	0.348968	0.599883
rs4656310	ENSG00000132185.12	ENSG00000132185.12_161680550_161680702	1	1	161496900	161676762	0.231568	6.23746e-06	EUR373.exon.cis.FDR5.all.rs137.txt	rs114945036	0.348968	0.599883
rs10919287	ENSG00000132185.12	ENSG00000132185.12_161680998_161681264	1	1	161498351	161676762	0.24606	1.51246e-06	EUR373.exon.cis.FDR5.all.rs137.txt	rs138747765	0.337521	0.603178
rs10919287	ENSG00000132185.12	ENSG00000132185.12_161680550_161680702	1	1	161498351	161676762	0.233789	5.0491e-06	EUR373.exon.cis.FDR5.all.rs137.txt	rs138747765	0.337521	0.603178
rs10919287	ENSG00000132185.12	ENSG00000132185.12_161680998_161681264	1	1	161498351	161676762	0.24606	1.51246e-06	EUR373.exon.cis.FDR5.all.rs137.txt	rs114945036	0.269184	0.589859
rs10919287	ENSG00000132185.12	ENSG00000132185.12_161680550_161680702	1	1	161498351	161676762	0.233789	5.0491e-06	EUR373.exon.cis.FDR5.all.rs137.txt	rs114945036	0.269184	0.589859
rs4656311	ENSG00000143226.8	ENSG00000143226.8_161487765_161489358	1	1	161498850	161475220	-0.241628	2.35513e-06	EUR373.exon.cis.FDR5.all.rs137.txt	rs114945036	0.0595833	0.532858
rs4656311	ENSG00000143226.8	ENSG00000143226.8_161487765_161489358	1	1	161498850	161475220	-0.241628	2.35513e-06	EUR373.exon.cis.FDR5.all.rs137.txt	rs138747765	0.0725963	0.537128
rs412965	ENSG00000132185.12	ENSG00000132185.12_161680550_161680702	1	1	161500364	161676762	0.2354	4.32572e-06	EUR373.exon.cis.FDR5.all.rs137.txt	rs138747765	0.352517	0.610684
rs412965	ENSG00000132185.12	ENSG00000132185.12_161680550_161680702	1	1	161500364	161676762	0.2354	4.32572e-06	EUR373.exon.cis.FDR5.all.rs137.txt	rs114945036	0.279693	0.563044
rs412965	ENSG00000143226.8	ENSG00000143226.8_161487765_161489358	1	1	161500364	161475220	-0.246595	1.43299e-06	EUR373.exon.cis.FDR5.all.rs137.txt	rs114945036	0.279693	0.563044
rs412965	ENSG00000143226.8	ENSG00000143226.8_161487765_161489358	1	1	161500364	161475220	-0.246595	1.43299e-06	EUR373.exon.cis.FDR5.all.rs137.txt	rs138747765	0.352517	0.610684
rs332395	ENSG00000143226.8	ENSG00000143226.8_161487765_161489358	1	1	161507445	161475220	-0.241028	2.49904e-06	EUR373.exon.cis.FDR5.all.rs137.txt	rs114945036	0.0549	0.510079
rs332395	ENSG00000143226.8	ENSG00000143226.8_161487765_161489358	1	1	161507445	161475220	-0.241028	2.49904e-06	EUR373.exon.cis.FDR5.all.rs137.txt	rs138747765	0.0727078	0.53606
rs426615	ENSG00000143226.8	ENSG00000143226.8_161487765_161489358	1	1	161513377	161475220	-0.234113	4.89504e-06	EUR373.exon.cis.FDR5.all.rs137.txt	rs138747765	0.0577699	0.521223
rs426615	ENSG00000143226.8	ENSG00000143226.8_161487765_161489358	1	1	161513377	161475220	-0.234113	4.89504e-06	EUR373.exon.cis.FDR5.all.rs137.txt	rs114945036	0.0439435	0.497792
rs449463	ENSG00000143226.8	ENSG00000143226.8_161487765_161489358	1	1	161513448	161475220	-0.231654	6.18664e-06	EUR373.exon.cis.FDR5.all.rs137.txt	rs114945036	0.0355522	0.456845
rs449463	ENSG00000143226.8	ENSG00000143226.8_161487765_161489358	1	1	161513448	161475220	-0.231654	6.18664e-06	EUR373.exon.cis.FDR5.all.rs137.txt	rs138747765	0.0488928	0.489249
rs10429882	ENSG00000143226.8	ENSG00000143226.8_161487765_161489358	1	1	161515176	161475220	-0.222982	1.38472e-05	EUR373.exon.cis.FDR5.all.rs137.txt	rs114945036	0.0559668	0.513594
rs10429882	ENSG00000143226.8	ENSG00000143226.8_161487765_161489358	1	1	161515176	161475220	-0.222982	1.38472e-05	EUR373.exon.cis.FDR5.all.rs137.txt	rs138747765	0.0739954	0.539297
rs148181339	ENSG00000132185.12	ENSG00000132185.12_161680550_161680702	1	1	161518214	161676762	-0.239424	2.92611e-06	EUR373.exon.cis.FDR5.all.rs137.txt	rs114945036	0.177439	0.461947
rs148181339	ENSG00000132185.12	ENSG00000132185.12_161680998_161681264	1	1	161518214	161676762	-0.23767	3.4725e-06	EUR373.exon.cis.FDR5.all.rs137.txt	rs138747765	0.214116	0.555675
rs148181339	ENSG00000143226.8	ENSG00000143226.8_161487765_161489358	1	1	161518214	161475220	0.227858	8.83664e-06	EUR373.exon.cis.FDR5.all.rs137.txt	rs114945036	0.177439	0.461947
rs148181339	ENSG00000132185.12	ENSG00000132185.12_161680550_161680702	1	1	161518214	161676762	-0.239424	2.92611e-06	EUR373.exon.cis.FDR5.all.rs137.txt	rs138747765	0.214116	0.555675
rs148181339	ENSG00000132185.12	ENSG00000132185.12_161680998_161681264	1	1	161518214	161676762	-0.23767	3.4725e-06	EUR373.exon.cis.FDR5.all.rs137.txt	rs114945036	0.177439	0.461947
rs148181339	ENSG00000143226.8	ENSG00000143226.8_161487765_161489358	1	1	161518214	161475220	0.227858	8.83664e-06	EUR373.exon.cis.FDR5.all.rs137.txt	rs138747765	0.214116	0.555675
rs10917571	ENSG00000143226.8	ENSG00000143226.8_161487765_161489358	1	1	161519411	161475220	-0.220864	1.67788e-05	EUR373.exon.cis.FDR5.all.rs137.txt	rs114945036	0.062242	0.549151
rs10917571	ENSG00000143226.8	ENSG00000143226.8_161487765_161489358	1	1	161519411	161475220	-0.220864	1.67788e-05	EUR373.exon.cis.FDR5.all.rs137.txt	rs138747765	0.0797555	0.567678
rs58538128	ENSG00000132185.12	ENSG00000132185.12_161680550_161680702	1	1	161520858	161676762	-0.229412	7.64216e-06	EUR373.exon.cis.FDR5.all.rs137.txt	rs138747765	0.319604	0.656713
rs58538128	ENSG00000143226.8	ENSG00000143226.8_161487765_161489358	1	1	161520858	161475220	0.299268	3.75606e-09	EUR373.exon.cis.FDR5.all.rs137.txt	rs138747765	0.319604	0.656713
rs58538128	ENSG00000132185.12	ENSG00000132185.12_161680550_161680702	1	1	161520858	161676762	-0.229412	7.64216e-06	EUR373.exon.cis.FDR5.all.rs137.txt	rs114945036	0.257191	0.537983
rs58538128	ENSG00000143226.8	ENSG00000143226.8_161487765_161489358	1	1	161520858	161475220	0.299268	3.75606e-09	EUR373.exon.cis.FDR5.all.rs137.txt	rs114945036	0.257191	0.537983
rs408846	ENSG00000143226.8	ENSG00000143226.8_161487765_161489358	1	1	161521080	161475220	-0.219523	1.89297e-05	EUR373.exon.cis.FDR5.all.rs137.txt	rs114945036	0.0583052	0.541935
rs408846	ENSG00000143226.8	ENSG00000143226.8_161487765_161489358	1	1	161521080	161475220	-0.219523	1.89297e-05	EUR373.exon.cis.FDR5.all.rs137.txt	rs138747765	0.0741914	0.558267
rs3806369	ENSG00000143226.8	ENSG00000143226.8_161487765_161489358	1	1	161521155	161475220	0.260837	3.24876e-07	EUR373.exon.cis.FDR5.all.rs137.txt	rs138747765	0.218081	0.607572
rs3806369	ENSG00000143226.8	ENSG00000143226.8_161487765_161489358	1	1	161521155	161475220	0.260837	3.24876e-07	EUR373.exon.cis.FDR5.all.rs137.txt	rs114945036	0.189306	0.516944
rs378385	ENSG00000132185.12	ENSG00000132185.12_161680998_161681264	1	1	161524053	161676762	0.227962	8.75172e-06	EUR373.exon.cis.FDR5.all.rs137.txt	rs114945036	0.277162	0.545186
rs378385	ENSG00000132185.12	ENSG00000132185.12_161680998_161681264	1	1	161524053	161676762	0.227962	8.75172e-06	EUR373.exon.cis.FDR5.all.rs137.txt	rs138747765	0.377118	0.696378
rs378385	ENSG00000143226.8	ENSG00000143226.8_161487765_161489358	1	1	161524053	161475220	-0.224156	1.24388e-05	EUR373.exon.cis.FDR5.all.rs137.txt	rs138747765	0.377118	0.696378
rs378385	ENSG00000143226.8	ENSG00000143226.8_161487765_161489358	1	1	161524053	161475220	-0.224156	1.24388e-05	EUR373.exon.cis.FDR5.all.rs137.txt	rs114945036	0.277162	0.545186
rs61804323	ENSG00000143226.8	ENSG00000143226.8_161487765_161489358	1	1	161525633	161475220	-0.231756	6.12718e-06	EUR373.exon.cis.FDR5.all.rs137.txt	rs114945036	0.0633416	0.55245
rs61804323	ENSG00000143226.8	ENSG00000143226.8_161487765_161489358	1	1	161525633	161475220	-0.231756	6.12718e-06	EUR373.exon.cis.FDR5.all.rs137.txt	rs138747765	0.0810665	0.570743
rs61804330	ENSG00000143226.8	ENSG00000143226.8_161487765_161489358	1	1	161530995	161475220	-0.244927	1.69515e-06	EUR373.exon.cis.FDR5.all.rs137.txt	rs114945036	0.0840154	0.659696
rs61804330	ENSG00000143226.8	ENSG00000143226.8_161487765_161489358	1	1	161530995	161475220	-0.244927	1.69515e-06	EUR373.exon.cis.FDR5.all.rs137.txt	rs138747765	0.100587	0.659183
rs77169596	ENSG00000143226.8	ENSG00000143226.8_161487765_161489358	1	1	161534617	161475220	-0.253109	7.34879e-07	EUR373.exon.cis.FDR5.all.rs137.txt	rs114945036	0.285903	0.611979
rs77169596	ENSG00000143226.8	ENSG00000143226.8_161487765_161489358	1	1	161534617	161475220	-0.253109	7.34879e-07	EUR373.exon.cis.FDR5.all.rs137.txt	rs138747765	0.355781	0.623434
rs332398	ENSG00000143226.8	ENSG00000143226.8_161487765_161489358	1	1	161536131	161475220	-0.219749	1.85489e-05	EUR373.exon.cis.FDR5.all.rs137.txt	rs114945036	0.0597041	0.534872
rs332398	ENSG00000143226.8	ENSG00000143226.8_161487765_161489358	1	1	161536131	161475220	-0.219749	1.85489e-05	EUR373.exon.cis.FDR5.all.rs137.txt	rs138747765	0.077322	0.555868
rs332397	ENSG00000143226.8	ENSG00000143226.8_161487765_161489358	1	1	161537591	161475220	-0.22862	8.23028e-06	EUR373.exon.cis.FDR5.all.rs137.txt	rs138747765	0.381201	0.639608
rs332397	ENSG00000132185.12	ENSG00000132185.12_161680998_161681264	1	1	161537591	161676762	0.22988	7.31396e-06	EUR373.exon.cis.FDR5.all.rs137.txt	rs114945036	0.297512	0.576558
rs332397	ENSG00000132185.12	ENSG00000132185.12_161680550_161680702	1	1	161537591	161676762	0.2315	6.27751e-06	EUR373.exon.cis.FDR5.all.rs137.txt	rs114945036	0.297512	0.576558
rs332397	ENSG00000143226.8	ENSG00000143226.8_161487765_161489358	1	1	161537591	161475220	-0.22862	8.23028e-06	EUR373.exon.cis.FDR5.all.rs137.txt	rs114945036	0.297512	0.576558
rs332397	ENSG00000132185.12	ENSG00000132185.12_161680998_161681264	1	1	161537591	161676762	0.22988	7.31396e-06	EUR373.exon.cis.FDR5.all.rs137.txt	rs138747765	0.381201	0.639608
rs332397	ENSG00000132185.12	ENSG00000132185.12_161680550_161680702	1	1	161537591	161676762	0.2315	6.27751e-06	EUR373.exon.cis.FDR5.all.rs137.txt	rs138747765	0.381201	0.639608
rs1771567	ENSG00000132185.12	ENSG00000132185.12_161680550_161680702	1	1	161541131	161676762	-0.322326	1.8499e-10	EUR373.exon.cis.FDR5.all.rs137.txt	rs114945036	0.108466	0.414852
rs1771567	ENSG00000132185.12	ENSG00000132185.12_161681724_161682008	1	1	161541131	161676762	-0.327953	8.52509e-11	EUR373.exon.cis.FDR5.all.rs137.txt	rs138747765	0.145811	0.526707
rs1771567	ENSG00000132185.12	ENSG00000132185.12_161676762_161677133	1	1	161541131	161676762	-0.310406	9.06128e-10	EUR373.exon.cis.FDR5.all.rs137.txt	rs114945036	0.108466	0.414852
rs1771567	ENSG00000132185.12	ENSG00000132185.12_161682875_161684141	1	1	161541131	161676762	-0.317432	3.58191e-10	EUR373.exon.cis.FDR5.all.rs137.txt	rs138747765	0.145811	0.526707
rs1771567	ENSG00000132185.12	ENSG00000132185.12	1	1	161541131	161676762	-0.274559	7.14163e-08	EUR373.gene.cis.FDR5.all.rs137.txt	rs114945036	0.108466	0.414852
rs1771567	ENSG00000132185.12	ENSG00000132185.12_161680998_161681264	1	1	161541131	161676762	-0.329413	6.95511e-11	EUR373.exon.cis.FDR5.all.rs137.txt	rs138747765	0.145811	0.526707
rs1771567	ENSG00000132185.12	ENSG00000132185.12_161676762_161677133	1	1	161541131	161676762	-0.310406	9.06128e-10	EUR373.exon.cis.FDR5.all.rs137.txt	rs138747765	0.145811	0.526707
rs1771567	ENSG00000132185.12	ENSG00000132185.12_161681724_161682008	1	1	161541131	161676762	-0.327953	8.52509e-11	EUR373.exon.cis.FDR5.all.rs137.txt	rs114945036	0.108466	0.414852
rs1771567	ENSG00000132185.12	ENSG00000132185.12_161680550_161680702	1	1	161541131	161676762	-0.322326	1.8499e-10	EUR373.exon.cis.FDR5.all.rs137.txt	rs138747765	0.145811	0.526707
rs1771567	ENSG00000132185.12	ENSG00000132185.12_161680998_161681264	1	1	161541131	161676762	-0.329413	6.95511e-11	EUR373.exon.cis.FDR5.all.rs137.txt	rs114945036	0.108466	0.414852
rs1771567	ENSG00000132185.12	ENSG00000132185.12_161682875_161684141	1	1	161541131	161676762	-0.317432	3.58191e-10	EUR373.exon.cis.FDR5.all.rs137.txt	rs114945036	0.108466	0.414852
rs1771567	ENSG00000132185.12	ENSG00000132185.12	1	1	161541131	161676762	-0.274559	7.14163e-08	EUR373.gene.cis.FDR5.all.rs137.txt	rs138747765	0.145811	0.526707
rs579319	ENSG00000132185.12	ENSG00000132185.12_161681724_161682008	1	1	161541178	161676762	-0.336585	2.5182e-11	EUR373.exon.cis.FDR5.all.rs137.txt	rs138747765	0.149443	0.525261
rs579319	ENSG00000132185.12	ENSG00000132185.12_161676762_161677133	1	1	161541178	161676762	-0.317366	3.61394e-10	EUR373.exon.cis.FDR5.all.rs137.txt	rs114945036	0.112978	0.417068
rs579319	ENSG00000132185.12	ENSG00000132185.12	1	1	161541178	161676762	-0.279251	4.17224e-08	EUR373.gene.cis.FDR5.all.rs137.txt	rs114945036	0.112978	0.417068
rs579319	ENSG00000132185.12	ENSG00000132185.12_161682875_161684141	1	1	161541178	161676762	-0.322103	1.90678e-10	EUR373.exon.cis.FDR5.all.rs137.txt	rs138747765	0.149443	0.525261
rs579319	ENSG00000132185.12	ENSG00000132185.12_161680550_161680702	1	1	161541178	161676762	-0.331416	5.25058e-11	EUR373.exon.cis.FDR5.all.rs137.txt	rs138747765	0.149443	0.525261
rs579319	ENSG00000132185.12	ENSG00000132185.12_161676762_161677133	1	1	161541178	161676762	-0.317366	3.61394e-10	EUR373.exon.cis.FDR5.all.rs137.txt	rs138747765	0.149443	0.525261
rs579319	ENSG00000132185.12	ENSG00000132185.12_161680998_161681264	1	1	161541178	161676762	-0.334987	3.1652e-11	EUR373.exon.cis.FDR5.all.rs137.txt	rs114945036	0.112978	0.417068
rs579319	ENSG00000132185.12	ENSG00000132185.12_161680998_161681264	1	1	161541178	161676762	-0.334987	3.1652e-11	EUR373.exon.cis.FDR5.all.rs137.txt	rs138747765	0.149443	0.525261
rs579319	ENSG00000132185.12	ENSG00000132185.12	1	1	161541178	161676762	-0.279251	4.17224e-08	EUR373.gene.cis.FDR5.all.rs137.txt	rs138747765	0.149443	0.525261
rs579319	ENSG00000132185.12	ENSG00000132185.12_161682875_161684141	1	1	161541178	161676762	-0.322103	1.90678e-10	EUR373.exon.cis.FDR5.all.rs137.txt	rs114945036	0.112978	0.417068
rs579319	ENSG00000132185.12	ENSG00000132185.12_161680550_161680702	1	1	161541178	161676762	-0.331416	5.25058e-11	EUR373.exon.cis.FDR5.all.rs137.txt	rs114945036	0.112978	0.417068
rs579319	ENSG00000132185.12	ENSG00000132185.12_161681724_161682008	1	1	161541178	161676762	-0.336585	2.5182e-11	EUR373.exon.cis.FDR5.all.rs137.txt	rs114945036	0.112978	0.417068
rs45529332	ENSG00000132185.12	ENSG00000132185.12_161680550_161680702	1	1	161542159	161676762	-0.237677	3.47021e-06	EUR373.exon.cis.FDR5.all.rs137.txt	rs114945036	0.0599671	0.397924
rs45529332	ENSG00000132185.12	ENSG00000132185.12_161681724_161682008	1	1	161542159	161676762	-0.229516	7.56852e-06	EUR373.exon.cis.FDR5.all.rs137.txt	rs138747765	0.0826334	0.511505
rs45529332	ENSG00000132185.12	ENSG00000132185.12_161680998_161681264	1	1	161542159	161676762	-0.244645	1.74385e-06	EUR373.exon.cis.FDR5.all.rs137.txt	rs114945036	0.0599671	0.397924
rs45529332	ENSG00000132185.12	ENSG00000132185.12_161680550_161680702	1	1	161542159	161676762	-0.237677	3.47021e-06	EUR373.exon.cis.FDR5.all.rs137.txt	rs138747765	0.0826334	0.511505
rs45529332	ENSG00000132185.12	ENSG00000132185.12_161676762_161677133	1	1	161542159	161676762	-0.230984	6.59148e-06	EUR373.exon.cis.FDR5.all.rs137.txt	rs114945036	0.0599671	0.397924
rs45529332	ENSG00000132185.12	ENSG00000132185.12_161681724_161682008	1	1	161542159	161676762	-0.229516	7.56852e-06	EUR373.exon.cis.FDR5.all.rs137.txt	rs114945036	0.0599671	0.397924
rs45529332	ENSG00000132185.12	ENSG00000132185.12_161676762_161677133	1	1	161542159	161676762	-0.230984	6.59148e-06	EUR373.exon.cis.FDR5.all.rs137.txt	rs138747765	0.0826334	0.511505
rs45529332	ENSG00000132185.12	ENSG00000132185.12_161680998_161681264	1	1	161542159	161676762	-0.244645	1.74385e-06	EUR373.exon.cis.FDR5.all.rs137.txt	rs138747765	0.0826334	0.511505
rs61801010	ENSG00000132185.12	ENSG00000132185.12_161680265_161680282	1	1	161542235	161676762	0.271137	1.05032e-07	EUR373.exon.cis.FDR5.all.rs137.txt	rs138747765	0.00236524	0.260252
rs61801010	ENSG00000132185.12	ENSG00000132185.12_161680265_161680282	1	1	161542235	161676762	0.271137	1.05032e-07	EUR373.exon.cis.FDR5.all.rs137.txt	rs114945036	0.00113734	0.19762
rs332406	ENSG00000143226.8	ENSG00000143226.8_161487765_161489358	1	1	161542264	161475220	-0.262306	2.77346e-07	EUR373.exon.cis.FDR5.all.rs137.txt	rs138747765	0.111709	0.690791
rs332406	ENSG00000143226.8	ENSG00000143226.8_161487765_161489358	1	1	161542264	161475220	-0.262306	2.77346e-07	EUR373.exon.cis.FDR5.all.rs137.txt	rs114945036	0.0862569	0.664705
rs2050886	ENSG00000132185.12	ENSG00000132185.12_161680550_161680702	1	1	161548971	161676762	-0.318092	3.27884e-10	EUR373.exon.cis.FDR5.all.rs137.txt	rs138747765	0.152663	0.612164
rs2050886	ENSG00000132185.12	ENSG00000132185.12_161680550_161680702	1	1	161548971	161676762	-0.318092	3.27884e-10	EUR373.exon.cis.FDR5.all.rs137.txt	rs114945036	0.0953104	0.441716
rs2050886	ENSG00000132185.12	ENSG00000132185.12_161681724_161682008	1	1	161548971	161676762	-0.318604	3.06123e-10	EUR373.exon.cis.FDR5.all.rs137.txt	rs138747765	0.152663	0.612164
rs2050886	ENSG00000132185.12	ENSG00000132185.12_161676762_161677133	1	1	161548971	161676762	-0.292017	9.18127e-09	EUR373.exon.cis.FDR5.all.rs137.txt	rs138747765	0.152663	0.612164
rs2050886	ENSG00000132185.12	ENSG00000132185.12_161676762_161677133	1	1	161548971	161676762	-0.292017	9.18127e-09	EUR373.exon.cis.FDR5.all.rs137.txt	rs114945036	0.0953104	0.441716
rs2050886	ENSG00000132185.12	ENSG00000132185.12_161680998_161681264	1	1	161548971	161676762	-0.30989	9.69072e-10	EUR373.exon.cis.FDR5.all.rs137.txt	rs138747765	0.152663	0.612164
rs2050886	ENSG00000132185.12	ENSG00000132185.12_161682875_161684141	1	1	161548971	161676762	-0.31811	3.27092e-10	EUR373.exon.cis.FDR5.all.rs137.txt	rs114945036	0.0953104	0.441716
rs2050886	ENSG00000132185.12	ENSG00000132185.12_161682875_161684141	1	1	161548971	161676762	-0.31811	3.27092e-10	EUR373.exon.cis.FDR5.all.rs137.txt	rs138747765	0.152663	0.612164
rs2050886	ENSG00000132185.12	ENSG00000132185.12_161681724_161682008	1	1	161548971	161676762	-0.318604	3.06123e-10	EUR373.exon.cis.FDR5.all.rs137.txt	rs114945036	0.0953104	0.441716
rs2050886	ENSG00000132185.12	ENSG00000132185.12_161680998_161681264	1	1	161548971	161676762	-0.30989	9.69072e-10	EUR373.exon.cis.FDR5.all.rs137.txt	rs114945036	0.0953104	0.441716
rs115953596	ENSG00000132185.12	ENSG00000132185.12_161680550_161680702	1	1	161557154	161676762	-0.251552	8.63497e-07	EUR373.exon.cis.FDR5.all.rs137.txt	rs138747765	0.794156	0.98334
rs115953596	ENSG00000132185.12	ENSG00000132185.12_161680550_161680702	1	1	161557154	161676762	-0.251552	8.63497e-07	EUR373.exon.cis.FDR5.all.rs137.txt	rs114945036	0.658255	0.81756
rs115953596	ENSG00000132185.12	ENSG00000132185.12_161681724_161682008	1	1	161557154	161676762	-0.239817	2.81534e-06	EUR373.exon.cis.FDR5.all.rs137.txt	rs114945036	0.658255	0.81756
rs115953596	ENSG00000132185.12	ENSG00000132185.12_161681724_161682008	1	1	161557154	161676762	-0.239817	2.81534e-06	EUR373.exon.cis.FDR5.all.rs137.txt	rs138747765	0.794156	0.98334
rs115953596	ENSG00000132185.12	ENSG00000132185.12_161682875_161684141	1	1	161557154	161676762	-0.232939	5.47602e-06	EUR373.exon.cis.FDR5.all.rs137.txt	rs114945036	0.658255	0.81756
rs115953596	ENSG00000143226.8	ENSG00000143226.8_161487765_161489358	1	1	161557154	161475220	0.30938	1.03549e-09	EUR373.exon.cis.FDR5.all.rs137.txt	rs138747765	0.794156	0.98334
rs115953596	ENSG00000132185.12	ENSG00000132185.12_161680998_161681264	1	1	161557154	161676762	-0.248746	1.15173e-06	EUR373.exon.cis.FDR5.all.rs137.txt	rs138747765	0.794156	0.98334
rs115953596	ENSG00000132185.12	ENSG00000132185.12_161682875_161684141	1	1	161557154	161676762	-0.232939	5.47602e-06	EUR373.exon.cis.FDR5.all.rs137.txt	rs138747765	0.794156	0.98334
rs115953596	ENSG00000132185.12	ENSG00000132185.12_161680998_161681264	1	1	161557154	161676762	-0.248746	1.15173e-06	EUR373.exon.cis.FDR5.all.rs137.txt	rs114945036	0.658255	0.81756
rs115953596	ENSG00000143226.8	ENSG00000143226.8_161487765_161489358	1	1	161557154	161475220	0.30938	1.03549e-09	EUR373.exon.cis.FDR5.all.rs137.txt	rs114945036	0.658255	0.81756
rs76876303	ENSG00000143226.8	ENSG00000143226.8_161487765_161489358	1	1	161557512	161475220	-0.221014	1.65531e-05	EUR373.exon.cis.FDR5.all.rs137.txt	rs138747765	0.148148	0.972151
rs76876303	ENSG00000143226.8	ENSG00000143226.8_161487765_161489358	1	1	161557512	161475220	-0.221014	1.65531e-05	EUR373.exon.cis.FDR5.all.rs137.txt	rs114945036	0.122072	0.966325
rs111828362	ENSG00000143226.8	ENSG00000143226.8_161487765_161489358	1	1	161557528	161475220	0.301297	2.91194e-09	EUR373.exon.cis.FDR5.all.rs137.txt	rs114945036	0.685823	0.828145
rs111828362	ENSG00000132185.12	ENSG00000132185.12_161681724_161682008	1	1	161557528	161676762	-0.250132	9.9939e-07	EUR373.exon.cis.FDR5.all.rs137.txt	rs138747765	0.820331	0.991797
rs111828362	ENSG00000143226.8	ENSG00000143226.8_161487765_161489358	1	1	161557528	161475220	0.301297	2.91194e-09	EUR373.exon.cis.FDR5.all.rs137.txt	rs138747765	0.820331	0.991797
rs111828362	ENSG00000132185.12	ENSG00000132185.12_161676762_161677133	1	1	161557528	161676762	-0.231335	6.37663e-06	EUR373.exon.cis.FDR5.all.rs137.txt	rs114945036	0.685823	0.828145
rs111828362	ENSG00000132185.12	ENSG00000132185.12_161680550_161680702	1	1	161557528	161676762	-0.258663	4.09831e-07	EUR373.exon.cis.FDR5.all.rs137.txt	rs114945036	0.685823	0.828145
rs111828362	ENSG00000132185.12	ENSG00000132185.12_161682875_161684141	1	1	161557528	161676762	-0.243847	1.88882e-06	EUR373.exon.cis.FDR5.all.rs137.txt	rs138747765	0.820331	0.991797
rs111828362	ENSG00000132185.12	ENSG00000132185.12_161680998_161681264	1	1	161557528	161676762	-0.258757	4.0575e-07	EUR373.exon.cis.FDR5.all.rs137.txt	rs138747765	0.820331	0.991797
rs111828362	ENSG00000132185.12	ENSG00000132185.12_161680998_161681264	1	1	161557528	161676762	-0.258757	4.0575e-07	EUR373.exon.cis.FDR5.all.rs137.txt	rs114945036	0.685823	0.828145
rs111828362	ENSG00000132185.12	ENSG00000132185.12_161682875_161684141	1	1	161557528	161676762	-0.243847	1.88882e-06	EUR373.exon.cis.FDR5.all.rs137.txt	rs114945036	0.685823	0.828145
rs111828362	ENSG00000132185.12	ENSG00000132185.12_161676762_161677133	1	1	161557528	161676762	-0.231335	6.37663e-06	EUR373.exon.cis.FDR5.all.rs137.txt	rs138747765	0.820331	0.991797
rs111828362	ENSG00000132185.12	ENSG00000132185.12_161681724_161682008	1	1	161557528	161676762	-0.250132	9.9939e-07	EUR373.exon.cis.FDR5.all.rs137.txt	rs114945036	0.685823	0.828145
rs111828362	ENSG00000132185.12	ENSG00000132185.12_161680550_161680702	1	1	161557528	161676762	-0.258663	4.09831e-07	EUR373.exon.cis.FDR5.all.rs137.txt	rs138747765	0.820331	0.991797
rs114945036	ENSG00000143226.8	ENSG00000143226.8_161487765_161489358	1	1	161559256	161475220	0.303893	2.09615e-09	EUR373.exon.cis.FDR5.all.rs137.txt	rs138747765	0.833957	1
rs138747765	ENSG00000132185.12	ENSG00000132185.12_161680550_161680702	1	1	161559571	161676762	-0.228542	8.29101e-06	EUR373.exon.cis.FDR5.all.rs137.txt	rs114945036	0.833957	1
rs138747765	ENSG00000143226.8	ENSG00000143226.8_161487765_161489358	1	1	161559571	161475220	0.336618	2.50622e-11	EUR373.exon.cis.FDR5.all.rs137.txt	rs114945036	0.833957	1
rs78603008	ENSG00000143226.8	ENSG00000143226.8_161487765_161489358	1	1	161559720	161475220	0.336371	2.59669e-11	EUR373.exon.cis.FDR5.all.rs137.txt	rs114945036	0.833957	1
rs78603008	ENSG00000143226.8	ENSG00000143226.8_161487765_161489358	1	1	161559720	161475220	0.336371	2.59669e-11	EUR373.exon.cis.FDR5.all.rs137.txt	rs138747765	1	1
rs148639303	ENSG00000143226.8	ENSG00000143226.8_161487765_161489358	1	1	161561194	161475220	0.243518	1.95187e-06	EUR373.exon.cis.FDR5.all.rs137.txt	rs114945036	0.305774	0.919131
rs148639303	ENSG00000143226.8	ENSG00000143226.8_161487765_161489358	1	1	161561194	161475220	0.243518	1.95187e-06	EUR373.exon.cis.FDR5.all.rs137.txt	rs138747765	0.263548	0.934406
rs143998157	ENSG00000143226.8	ENSG00000143226.8_161487765_161489358	1	1	161561236	161475220	-0.264586	2.16577e-07	EUR373.exon.cis.FDR5.all.rs137.txt	rs138747765	0.148953	0.971727
rs143998157	ENSG00000143226.8	ENSG00000143226.8_161487765_161489358	1	1	161561236	161475220	-0.264586	2.16577e-07	EUR373.exon.cis.FDR5.all.rs137.txt	rs114945036	0.122652	0.965573
rs61801819	ENSG00000143226.8	ENSG00000143226.8	1	1	161564093	161475220	0.279863	3.88697e-08	EUR373.gene.cis.FDR5.all.rs137.txt	rs114945036	0.18087	0.94394
rs61801819	ENSG00000143226.8	ENSG00000143226.8	1	1	161564093	161475220	0.279863	3.88697e-08	EUR373.gene.cis.FDR5.all.rs137.txt	rs138747765	0.212946	0.935335
rs72700090	ENSG00000143226.8	ENSG00000143226.8_161487765_161489358	1	1	161564370	161475220	0.35384	1.95876e-12	EUR373.exon.cis.FDR5.all.rs137.txt	rs114945036	0.441093	0.966688
rs72700090	ENSG00000143226.8	ENSG00000143226.8_161487765_161489358	1	1	161564370	161475220	0.35384	1.95876e-12	EUR373.exon.cis.FDR5.all.rs137.txt	rs138747765	0.524139	0.962313
rs72700090	ENSG00000143226.8	ENSG00000143226.8_161487765_161489358	1	1	161564370	161475220	0.35384	1.95876e-12	EUR373.exon.cis.FDR5.best.rs137.txt	rs138747765	0.524139	0.962313
rs72700090	ENSG00000143226.8	ENSG00000143226.8	1	1	161564370	161475220	0.32538	1.21728e-10	EUR373.gene.cis.FDR5.all.rs137.txt	rs138747765	0.524139	0.962313
rs72700090	ENSG00000143226.8	ENSG00000143226.8	1	1	161564370	161475220	0.32538	1.21728e-10	EUR373.gene.cis.FDR5.all.rs137.txt	rs114945036	0.441093	0.966688
rs72700090	ENSG00000143226.8	ENSG00000143226.8	1	1	161564370	161475220	0.32538	1.21728e-10	EUR373.gene.cis.FDR5.best.rs137.txt	rs114945036	0.441093	0.966688
rs72700090	ENSG00000143226.8	ENSG00000143226.8	1	1	161564370	161475220	0.32538	1.21728e-10	EUR373.gene.cis.FDR5.best.rs137.txt	rs138747765	0.524139	0.962313
rs72700090	ENSG00000143226.8	ENSG00000143226.8_161487765_161489358	1	1	161564370	161475220	0.35384	1.95876e-12	EUR373.exon.cis.FDR5.best.rs137.txt	rs114945036	0.441093	0.966688
rs77996283	ENSG00000143226.8	ENSG00000143226.8_161487765_161489358	1	1	161564468	161475220	0.34621	6.17714e-12	EUR373.exon.cis.FDR5.all.rs137.txt	rs114945036	0.404958	0.87454
rs77996283	ENSG00000143226.8	ENSG00000143226.8_161487765_161489358	1	1	161564468	161475220	0.34621	6.17714e-12	EUR373.exon.cis.FDR5.all.rs137.txt	rs138747765	0.486704	0.875546
rs77996283	ENSG00000143226.8	ENSG00000143226.8	1	1	161564468	161475220	0.298017	4.39038e-09	EUR373.gene.cis.FDR5.all.rs137.txt	rs114945036	0.404958	0.87454
rs77996283	ENSG00000143226.8	ENSG00000143226.8	1	1	161564468	161475220	0.298017	4.39038e-09	EUR373.gene.cis.FDR5.all.rs137.txt	rs138747765	0.486704	0.875546
rs71519209	ENSG00000132185.12	ENSG00000132185.12_161681724_161682008	1	1	161564606	161676762	-0.235878	4.13099e-06	EUR373.exon.cis.FDR5.all.rs137.txt	rs138747765	0.54587	0.860588
rs71519209	ENSG00000143226.8	ENSG00000143226.8_161487765_161489358	1	1	161564606	161475220	0.306548	1.493e-09	EUR373.exon.cis.FDR5.all.rs137.txt	rs114945036	0.449614	0.855262
rs71519209	ENSG00000143226.8	ENSG00000143226.8	1	1	161564606	161475220	0.258091	4.35487e-07	EUR373.gene.cis.FDR5.all.rs137.txt	rs114945036	0.449614	0.855262
rs71519209	ENSG00000143226.8	ENSG00000143226.8	1	1	161564606	161475220	0.258091	4.35487e-07	EUR373.gene.cis.FDR5.all.rs137.txt	rs138747765	0.54587	0.860588
rs71519209	ENSG00000132185.12	ENSG00000132185.12_161680550_161680702	1	1	161564606	161676762	-0.24231	2.20109e-06	EUR373.exon.cis.FDR5.all.rs137.txt	rs138747765	0.54587	0.860588
rs71519209	ENSG00000132185.12	ENSG00000132185.12_161680550_161680702	1	1	161564606	161676762	-0.24231	2.20109e-06	EUR373.exon.cis.FDR5.all.rs137.txt	rs114945036	0.449614	0.855262
rs71519209	ENSG00000143226.8	ENSG00000143226.8_161487765_161489358	1	1	161564606	161475220	0.306548	1.493e-09	EUR373.exon.cis.FDR5.all.rs137.txt	rs138747765	0.54587	0.860588
rs71519209	ENSG00000132185.12	ENSG00000132185.12_161680998_161681264	1	1	161564606	161676762	-0.237549	3.51357e-06	EUR373.exon.cis.FDR5.all.rs137.txt	rs114945036	0.449614	0.855262
rs71519209	ENSG00000132185.12	ENSG00000132185.12_161681724_161682008	1	1	161564606	161676762	-0.235878	4.13099e-06	EUR373.exon.cis.FDR5.all.rs137.txt	rs114945036	0.449614	0.855262
rs71519209	ENSG00000132185.12	ENSG00000132185.12_161680998_161681264	1	1	161564606	161676762	-0.237549	3.51357e-06	EUR373.exon.cis.FDR5.all.rs137.txt	rs138747765	0.54587	0.860588
rs147726481	ENSG00000143226.8	ENSG00000143226.8_161487765_161489358	1	1	161566521	161475220	0.22233	1.46933e-05	EUR373.exon.cis.FDR5.all.rs137.txt	rs138747765	0.0928638	0.594279
rs147726481	ENSG00000143226.8	ENSG00000143226.8_161487765_161489358	1	1	161566521	161475220	0.22233	1.46933e-05	EUR373.exon.cis.FDR5.all.rs137.txt	rs114945036	0.0698965	0.564577
rs61801824	ENSG00000143226.8	ENSG00000143226.8_161487765_161489358	1	1	161567067	161475220	0.342582	1.05511e-11	EUR373.exon.cis.FDR5.all.rs137.txt	rs114945036	0.108334	0.882418
rs61801824	ENSG00000143226.8	ENSG00000143226.8_161487765_161489358	1	1	161567067	161475220	0.342582	1.05511e-11	EUR373.exon.cis.FDR5.all.rs137.txt	rs138747765	0.13575	0.902056
rs72700095	ENSG00000143226.8	ENSG00000143226.8_161487765_161489358	1	1	161567189	161475220	0.278128	4.74935e-08	EUR373.exon.cis.FDR5.all.rs137.txt	rs114945036	0.058784	0.85071
rs72700095	ENSG00000143226.8	ENSG00000143226.8_161487765_161489358	1	1	161567189	161475220	0.278128	4.74935e-08	EUR373.exon.cis.FDR5.all.rs137.txt	rs138747765	0.0742799	0.873291
rs72700096	ENSG00000143226.8	ENSG00000143226.8_161487765_161489358	1	1	161567194	161475220	0.276637	5.63594e-08	EUR373.exon.cis.FDR5.all.rs137.txt	rs114945036	0.058784	0.85071
rs72700096	ENSG00000143226.8	ENSG00000143226.8_161487765_161489358	1	1	161567194	161475220	0.276637	5.63594e-08	EUR373.exon.cis.FDR5.all.rs137.txt	rs138747765	0.0742799	0.873291
rs77032824	ENSG00000143226.8	ENSG00000143226.8_161487765_161489358	1	1	161567442	161475220	0.318451	3.12476e-10	EUR373.exon.cis.FDR5.all.rs137.txt	rs138747765	0.165925	0.736219
rs77032824	ENSG00000143226.8	ENSG00000143226.8_161487765_161489358	1	1	161567442	161475220	0.318451	3.12476e-10	EUR373.exon.cis.FDR5.all.rs137.txt	rs114945036	0.131188	0.716846
rs72700098	ENSG00000143226.8	ENSG00000143226.8_161487765_161489358	1	1	161567927	161475220	0.27721	5.27776e-08	EUR373.exon.cis.FDR5.all.rs137.txt	rs114945036	0.06758	0.901437
rs72700098	ENSG00000143226.8	ENSG00000143226.8_161487765_161489358	1	1	161567927	161475220	0.27721	5.27776e-08	EUR373.exon.cis.FDR5.all.rs137.txt	rs138747765	0.0838565	0.916994
rs76052159	ENSG00000143226.8	ENSG00000143226.8_161487765_161489358	1	1	161567986	161475220	0.318006	3.31717e-10	EUR373.exon.cis.FDR5.all.rs137.txt	rs114945036	0.136203	0.73239
rs76052159	ENSG00000143226.8	ENSG00000143226.8_161487765_161489358	1	1	161567986	161475220	0.318006	3.31717e-10	EUR373.exon.cis.FDR5.all.rs137.txt	rs138747765	0.170899	0.749188
rs112142198	ENSG00000143226.8	ENSG00000143226.8_161487765_161489358	1	1	161568862	161475220	-0.248571	1.1725e-06	EUR373.exon.cis.FDR5.all.rs137.txt	rs114945036	0.0536625	0.836032
rs112142198	ENSG00000143226.8	ENSG00000143226.8_161487765_161489358	1	1	161568862	161475220	-0.248571	1.1725e-06	EUR373.exon.cis.FDR5.all.rs137.txt	rs138747765	0.068237	0.860932
rs2085696	ENSG00000143226.8	ENSG00000143226.8_161487765_161489358	1	1	161569030	161475220	0.291748	9.48642e-09	EUR373.exon.cis.FDR5.all.rs137.txt	rs138747765	0.155523	0.67006
rs2085696	ENSG00000143226.8	ENSG00000143226.8_161487765_161489358	1	1	161569030	161475220	0.291748	9.48642e-09	EUR373.exon.cis.FDR5.all.rs137.txt	rs114945036	0.137795	0.690656
rs422670	ENSG00000143226.8	ENSG00000143226.8_161487765_161489358	1	1	161569148	161475220	0.272963	8.55502e-08	EUR373.exon.cis.FDR5.all.rs137.txt	rs114945036	0.0631675	0.86142
rs422670	ENSG00000143226.8	ENSG00000143226.8_161487765_161489358	1	1	161569148	161475220	0.272963	8.55502e-08	EUR373.exon.cis.FDR5.all.rs137.txt	rs138747765	0.0658718	0.803321
rs61801826	ENSG00000143226.8	ENSG00000143226.8_161487765_161489358	1	1	161569198	161475220	0.258742	4.06396e-07	EUR373.exon.cis.FDR5.all.rs137.txt	rs114945036	0.0445292	0.709579
rs61801826	ENSG00000143226.8	ENSG00000143226.8_161487765_161489358	1	1	161569198	161475220	0.258742	4.06396e-07	EUR373.exon.cis.FDR5.all.rs137.txt	rs138747765	0.0485914	0.676909
rs430178	ENSG00000143226.8	ENSG00000143226.8_161487765_161489358	1	1	161569419	161475220	0.223882	1.27557e-05	EUR373.exon.cis.FDR5.all.rs137.txt	rs114945036	0.0533047	0.519622
rs430178	ENSG00000143226.8	ENSG00000143226.8_161487765_161489358	1	1	161569419	161475220	0.223882	1.27557e-05	EUR373.exon.cis.FDR5.all.rs137.txt	rs138747765	0.0475479	0.44817
rs61801829	ENSG00000143226.8	ENSG00000143226.8_161487765_161489358	1	1	161570107	161475220	0.239177	2.99753e-06	EUR373.exon.cis.FDR5.all.rs137.txt	rs114945036	0.0448563	0.683797
rs61801829	ENSG00000143226.8	ENSG00000143226.8_161487765_161489358	1	1	161570107	161475220	0.239177	2.99753e-06	EUR373.exon.cis.FDR5.all.rs137.txt	rs138747765	0.0536527	0.682941
rs61801830	ENSG00000143226.8	ENSG00000143226.8_161487765_161489358	1	1	161570203	161475220	0.269651	1.23977e-07	EUR373.exon.cis.FDR5.all.rs137.txt	rs114945036	0.063983	0.894622
rs61801830	ENSG00000143226.8	ENSG00000143226.8_161487765_161489358	1	1	161570203	161475220	0.269651	1.23977e-07	EUR373.exon.cis.FDR5.all.rs137.txt	rs138747765	0.0796242	0.911384
rs138867939	ENSG00000143226.8	ENSG00000143226.8_161487765_161489358	1	1	161570357	161475220	0.247772	1.27183e-06	EUR373.exon.cis.FDR5.all.rs137.txt	rs114945036	0.0383122	0.518365
rs138867939	ENSG00000143226.8	ENSG00000143226.8_161487765_161489358	1	1	161570357	161475220	0.247772	1.27183e-06	EUR373.exon.cis.FDR5.all.rs137.txt	rs138747765	0.0404357	0.48632
rs61801831	ENSG00000143226.8	ENSG00000143226.8_161487765_161489358	1	1	161570663	161475220	0.268245	1.44905e-07	EUR373.exon.cis.FDR5.all.rs137.txt	rs114945036	0.063983	0.894622
rs61801831	ENSG00000143226.8	ENSG00000143226.8_161487765_161489358	1	1	161570663	161475220	0.268245	1.44905e-07	EUR373.exon.cis.FDR5.all.rs137.txt	rs138747765	0.0796242	0.911384
rs61801832	ENSG00000143226.8	ENSG00000143226.8_161487765_161489358	1	1	161570803	161475220	0.268423	1.4209e-07	EUR373.exon.cis.FDR5.all.rs137.txt	rs138747765	0.0796242	0.911384
rs61801832	ENSG00000143226.8	ENSG00000143226.8_161487765_161489358	1	1	161570803	161475220	0.268423	1.4209e-07	EUR373.exon.cis.FDR5.all.rs137.txt	rs114945036	0.063983	0.894622
rs61801833	ENSG00000143226.8	ENSG00000143226.8_161487765_161489358	1	1	161571303	161475220	0.267407	1.58964e-07	EUR373.exon.cis.FDR5.all.rs137.txt	rs138747765	0.0796242	0.911384
rs61801833	ENSG00000143226.8	ENSG00000143226.8_161487765_161489358	1	1	161571303	161475220	0.267407	1.58964e-07	EUR373.exon.cis.FDR5.all.rs137.txt	rs114945036	0.063983	0.894622
rs61801834	ENSG00000143226.8	ENSG00000143226.8_161487765_161489358	1	1	161571749	161475220	0.224743	1.1787e-05	EUR373.exon.cis.FDR5.all.rs137.txt	rs114945036	0.0579004	0.702959
rs61801834	ENSG00000143226.8	ENSG00000143226.8_161487765_161489358	1	1	161571749	161475220	0.224743	1.1787e-05	EUR373.exon.cis.FDR5.all.rs137.txt	rs138747765	0.0622709	0.665739
rs71519213	ENSG00000143226.8	ENSG00000143226.8_161487765_161489358	1	1	161572330	161475220	0.296043	5.60711e-09	EUR373.exon.cis.FDR5.all.rs137.txt	rs138747765	0.14143	0.725412
rs71519213	ENSG00000143226.8	ENSG00000143226.8_161487765_161489358	1	1	161572330	161475220	0.296043	5.60711e-09	EUR373.exon.cis.FDR5.all.rs137.txt	rs114945036	0.112396	0.708136
rs67775399	ENSG00000143226.8	ENSG00000143226.8_161487765_161489358	1	1	161572353	161475220	-0.249867	1.02694e-06	EUR373.exon.cis.FDR5.all.rs137.txt	rs138747765	0.0745523	0.903588
rs67775399	ENSG00000143226.8	ENSG00000143226.8_161487765_161489358	1	1	161572353	161475220	-0.249867	1.02694e-06	EUR373.exon.cis.FDR5.all.rs137.txt	rs114945036	0.0596601	0.885137
rs61801836	ENSG00000143226.8	ENSG00000143226.8_161487765_161489358	1	1	161572760	161475220	0.26475	2.12749e-07	EUR373.exon.cis.FDR5.all.rs137.txt	rs114945036	0.063983	0.894622
rs61801836	ENSG00000143226.8	ENSG00000143226.8_161487765_161489358	1	1	161572760	161475220	0.26475	2.12749e-07	EUR373.exon.cis.FDR5.all.rs137.txt	rs138747765	0.0796242	0.911384
rs61801837	ENSG00000132185.12	ENSG00000132185.12_161680265_161680282	1	1	161573127	161676762	0.235119	4.44425e-06	EUR373.exon.cis.FDR5.all.rs137.txt	rs114945036	0.0032514	0.257905
rs61801837	ENSG00000132185.12	ENSG00000132185.12_161680265_161680282	1	1	161573127	161676762	0.235119	4.44425e-06	EUR373.exon.cis.FDR5.all.rs137.txt	rs138747765	0.00559084	0.30884
rs35519204	ENSG00000143226.8	ENSG00000143226.8_161487765_161489358	1	1	161573327	161475220	0.237929	3.38602e-06	EUR373.exon.cis.FDR5.all.rs137.txt	rs114945036	0.188245	0.694075
rs35519204	ENSG00000143226.8	ENSG00000143226.8_161487765_161489358	1	1	161573327	161475220	0.237929	3.38602e-06	EUR373.exon.cis.FDR5.all.rs137.txt	rs138747765	0.230099	0.700768
rs74538320	ENSG00000143226.8	ENSG00000143226.8_161487765_161489358	1	1	161573507	161475220	0.272204	9.31825e-08	EUR373.exon.cis.FDR5.all.rs137.txt	rs138747765	0.368252	0.624165
rs74538320	ENSG00000143226.8	ENSG00000143226.8_161487765_161489358	1	1	161573507	161475220	0.272204	9.31825e-08	EUR373.exon.cis.FDR5.all.rs137.txt	rs114945036	0.305768	0.588705
rs72702109	ENSG00000143226.8	ENSG00000143226.8_161487765_161489358	1	1	161575093	161475220	0.288033	1.48465e-08	EUR373.exon.cis.FDR5.all.rs137.txt	rs114945036	0.42166	0.833319
rs72702109	ENSG00000143226.8	ENSG00000143226.8_161487765_161489358	1	1	161575093	161475220	0.288033	1.48465e-08	EUR373.exon.cis.FDR5.all.rs137.txt	rs138747765	0.50624	0.833834
rs34380170	ENSG00000143226.8	ENSG00000143226.8_161487765_161489358	1	1	161575608	161475220	0.305128	1.79085e-09	EUR373.exon.cis.FDR5.all.rs137.txt	rs138747765	0.529645	0.816752
rs34380170	ENSG00000143226.8	ENSG00000143226.8_161487765_161489358	1	1	161575608	161475220	0.305128	1.79085e-09	EUR373.exon.cis.FDR5.all.rs137.txt	rs114945036	0.436544	0.81197
rs34540988	ENSG00000143226.8	ENSG00000143226.8_161487765_161489358	1	1	161575761	161475220	0.291819	9.40539e-09	EUR373.exon.cis.FDR5.all.rs137.txt	rs138747765	0.498921	0.832831
rs34540988	ENSG00000143226.8	ENSG00000143226.8_161487765_161489358	1	1	161575761	161475220	0.291819	9.40539e-09	EUR373.exon.cis.FDR5.all.rs137.txt	rs114945036	0.415617	0.832369
rs111340912	ENSG00000132185.12	ENSG00000132185.12_161682875_161684141	1	1	161580265	161676762	-0.229739	7.41125e-06	EUR373.exon.cis.FDR5.all.rs137.txt	rs138747765	0.486223	0.802293
rs111340912	ENSG00000143226.8	ENSG00000143226.8_161487765_161489358	1	1	161580265	161475220	0.276267	5.87948e-08	EUR373.exon.cis.FDR5.all.rs137.txt	rs138747765	0.486223	0.802293
rs111340912	ENSG00000143226.8	ENSG00000143226.8_161487765_161489358	1	1	161580265	161475220	0.276267	5.87948e-08	EUR373.exon.cis.FDR5.all.rs137.txt	rs114945036	0.398647	0.795495
rs111340912	ENSG00000132185.12	ENSG00000132185.12_161682875_161684141	1	1	161580265	161676762	-0.229739	7.41125e-06	EUR373.exon.cis.FDR5.all.rs137.txt	rs114945036	0.398647	0.795495
rs76688653	ENSG00000132185.12	ENSG00000132185.12_161682875_161684141	1	1	161581100	161676762	-0.233365	5.25778e-06	EUR373.exon.cis.FDR5.all.rs137.txt	rs138747765	0.498921	0.832831
rs76688653	ENSG00000132185.12	ENSG00000132185.12_161681724_161682008	1	1	161581100	161676762	-0.230528	6.88125e-06	EUR373.exon.cis.FDR5.all.rs137.txt	rs114945036	0.415617	0.832369
rs76688653	ENSG00000132185.12	ENSG00000132185.12_161680550_161680702	1	1	161581100	161676762	-0.231387	6.34532e-06	EUR373.exon.cis.FDR5.all.rs137.txt	rs138747765	0.498921	0.832831
rs76688653	ENSG00000132185.12	ENSG00000132185.12_161680550_161680702	1	1	161581100	161676762	-0.231387	6.34532e-06	EUR373.exon.cis.FDR5.all.rs137.txt	rs114945036	0.415617	0.832369
rs76688653	ENSG00000132185.12	ENSG00000132185.12_161680998_161681264	1	1	161581100	161676762	-0.236209	4.00103e-06	EUR373.exon.cis.FDR5.all.rs137.txt	rs138747765	0.498921	0.832831
rs76688653	ENSG00000132185.12	ENSG00000132185.12_161681724_161682008	1	1	161581100	161676762	-0.230528	6.88125e-06	EUR373.exon.cis.FDR5.all.rs137.txt	rs138747765	0.498921	0.832831
rs76688653	ENSG00000132185.12	ENSG00000132185.12_161680998_161681264	1	1	161581100	161676762	-0.236209	4.00103e-06	EUR373.exon.cis.FDR5.all.rs137.txt	rs114945036	0.415617	0.832369
rs76688653	ENSG00000143226.8	ENSG00000143226.8_161487765_161489358	1	1	161581100	161475220	0.285949	1.90334e-08	EUR373.exon.cis.FDR5.all.rs137.txt	rs138747765	0.498921	0.832831
rs76688653	ENSG00000143226.8	ENSG00000143226.8_161487765_161489358	1	1	161581100	161475220	0.285949	1.90334e-08	EUR373.exon.cis.FDR5.all.rs137.txt	rs114945036	0.415617	0.832369
rs76688653	ENSG00000132185.12	ENSG00000132185.12_161682875_161684141	1	1	161581100	161676762	-0.233365	5.25778e-06	EUR373.exon.cis.FDR5.all.rs137.txt	rs114945036	0.415617	0.832369
rs72702111	ENSG00000132185.12	ENSG00000132185.12_161682875_161684141	1	1	161581266	161676762	-0.229581	7.52254e-06	EUR373.exon.cis.FDR5.all.rs137.txt	rs138747765	0.491526	0.831654
rs72702111	ENSG00000143226.8	ENSG00000143226.8_161487765_161489358	1	1	161581266	161475220	0.28677	1.72634e-08	EUR373.exon.cis.FDR5.all.rs137.txt	rs114945036	0.409423	0.831159
rs72702111	ENSG00000132185.12	ENSG00000132185.12_161680998_161681264	1	1	161581266	161676762	-0.234361	4.7798e-06	EUR373.exon.cis.FDR5.all.rs137.txt	rs114945036	0.409423	0.831159
rs72702111	ENSG00000143226.8	ENSG00000143226.8_161487765_161489358	1	1	161581266	161475220	0.28677	1.72634e-08	EUR373.exon.cis.FDR5.all.rs137.txt	rs138747765	0.491526	0.831654
rs72702111	ENSG00000132185.12	ENSG00000132185.12_161681724_161682008	1	1	161581266	161676762	-0.229273	7.74298e-06	EUR373.exon.cis.FDR5.all.rs137.txt	rs138747765	0.491526	0.831654
rs72702111	ENSG00000132185.12	ENSG00000132185.12_161680998_161681264	1	1	161581266	161676762	-0.234361	4.7798e-06	EUR373.exon.cis.FDR5.all.rs137.txt	rs138747765	0.491526	0.831654
rs72702111	ENSG00000132185.12	ENSG00000132185.12_161680550_161680702	1	1	161581266	161676762	-0.231636	6.19745e-06	EUR373.exon.cis.FDR5.all.rs137.txt	rs138747765	0.491526	0.831654
rs72702111	ENSG00000132185.12	ENSG00000132185.12_161680550_161680702	1	1	161581266	161676762	-0.231636	6.19745e-06	EUR373.exon.cis.FDR5.all.rs137.txt	rs114945036	0.409423	0.831159
rs72702111	ENSG00000132185.12	ENSG00000132185.12_161682875_161684141	1	1	161581266	161676762	-0.229581	7.52254e-06	EUR373.exon.cis.FDR5.all.rs137.txt	rs114945036	0.409423	0.831159
rs72702111	ENSG00000132185.12	ENSG00000132185.12_161681724_161682008	1	1	161581266	161676762	-0.229273	7.74298e-06	EUR373.exon.cis.FDR5.all.rs137.txt	rs114945036	0.409423	0.831159
rs111974271	ENSG00000143226.8	ENSG00000143226.8_161487765_161489358	1	1	161581368	161475220	0.233982	4.95665e-06	EUR373.exon.cis.FDR5.all.rs137.txt	rs114945036	0.318953	0.627022
rs111974271	ENSG00000143226.8	ENSG00000143226.8_161487765_161489358	1	1	161581368	161475220	0.233982	4.95665e-06	EUR373.exon.cis.FDR5.all.rs137.txt	rs138747765	0.375739	0.621491
rs78603229	ENSG00000143226.8	ENSG00000143226.8_161487765_161489358	1	1	161581509	161475220	0.226127	1.0376e-05	EUR373.exon.cis.FDR5.all.rs137.txt	rs138747765	0.38946	0.632853
rs78603229	ENSG00000143226.8	ENSG00000143226.8_161487765_161489358	1	1	161581509	161475220	0.226127	1.0376e-05	EUR373.exon.cis.FDR5.all.rs137.txt	rs114945036	0.338472	0.628229
rs79158401	ENSG00000143226.8	ENSG00000143226.8_161487765_161489358	1	1	161581510	161475220	0.227313	9.29616e-06	EUR373.exon.cis.FDR5.all.rs137.txt	rs114945036	0.334916	0.62712
rs79158401	ENSG00000143226.8	ENSG00000143226.8_161487765_161489358	1	1	161581510	161475220	0.227313	9.29616e-06	EUR373.exon.cis.FDR5.all.rs137.txt	rs138747765	0.385294	0.627252
rs74127051	ENSG00000143226.8	ENSG00000143226.8_161487765_161489358	1	1	161582402	161475220	0.251762	8.45011e-07	EUR373.exon.cis.FDR5.all.rs137.txt	rs114945036	0.359597	0.828919
rs74127051	ENSG00000143226.8	ENSG00000143226.8_161487765_161489358	1	1	161582402	161475220	0.251762	8.45011e-07	EUR373.exon.cis.FDR5.all.rs137.txt	rs138747765	0.430467	0.828219
rs72702116	ENSG00000132185.12	ENSG00000132185.12_161680998_161681264	1	1	161582452	161676762	-0.246376	1.46507e-06	EUR373.exon.cis.FDR5.all.rs137.txt	rs138747765	0.484825	0.823473
rs72702116	ENSG00000132185.12	ENSG00000132185.12_161682875_161684141	1	1	161582452	161676762	-0.238309	3.26312e-06	EUR373.exon.cis.FDR5.all.rs137.txt	rs138747765	0.484825	0.823473
rs72702116	ENSG00000143226.8	ENSG00000143226.8_161487765_161489358	1	1	161582452	161475220	0.285182	2.08455e-08	EUR373.exon.cis.FDR5.all.rs137.txt	rs138747765	0.484825	0.823473
rs72702116	ENSG00000132185.12	ENSG00000132185.12_161682875_161684141	1	1	161582452	161676762	-0.238309	3.26312e-06	EUR373.exon.cis.FDR5.all.rs137.txt	rs114945036	0.4023	0.82141
rs72702116	ENSG00000132185.12	ENSG00000132185.12_161681724_161682008	1	1	161582452	161676762	-0.239868	2.80137e-06	EUR373.exon.cis.FDR5.all.rs137.txt	rs138747765	0.484825	0.823473
rs72702116	ENSG00000132185.12	ENSG00000132185.12_161680550_161680702	1	1	161582452	161676762	-0.242412	2.17898e-06	EUR373.exon.cis.FDR5.all.rs137.txt	rs114945036	0.4023	0.82141
rs72702116	ENSG00000132185.12	ENSG00000132185.12_161680998_161681264	1	1	161582452	161676762	-0.246376	1.46507e-06	EUR373.exon.cis.FDR5.all.rs137.txt	rs114945036	0.4023	0.82141
rs72702116	ENSG00000132185.12	ENSG00000132185.12_161680550_161680702	1	1	161582452	161676762	-0.242412	2.17898e-06	EUR373.exon.cis.FDR5.all.rs137.txt	rs138747765	0.484825	0.823473
rs72702116	ENSG00000132185.12	ENSG00000132185.12_161681724_161682008	1	1	161582452	161676762	-0.239868	2.80137e-06	EUR373.exon.cis.FDR5.all.rs137.txt	rs114945036	0.4023	0.82141
rs72702116	ENSG00000143226.8	ENSG00000143226.8_161487765_161489358	1	1	161582452	161475220	0.285182	2.08455e-08	EUR373.exon.cis.FDR5.all.rs137.txt	rs114945036	0.4023	0.82141
rs755339	ENSG00000132185.12	ENSG00000132185.12_161680265_161680282	1	1	161582678	161676762	0.236497	3.89104e-06	EUR373.exon.cis.FDR5.all.rs137.txt	rs114945036	0.00382849	0.279858
rs755339	ENSG00000132185.12	ENSG00000132185.12_161680265_161680282	1	1	161582678	161676762	0.236497	3.89104e-06	EUR373.exon.cis.FDR5.all.rs137.txt	rs138747765	0.00622183	0.325803
rs2002405	ENSG00000143226.8	ENSG00000143226.8_161487765_161489358	1	1	161583107	161475220	-0.270688	1.1044e-07	EUR373.exon.cis.FDR5.all.rs137.txt	rs114945036	0.39021	0.818786
rs2002405	ENSG00000143226.8	ENSG00000143226.8_161487765_161489358	1	1	161583107	161475220	-0.270688	1.1044e-07	EUR373.exon.cis.FDR5.all.rs137.txt	rs138747765	0.470373	0.820945
rs145255367	ENSG00000143226.8	ENSG00000143226.8_161487765_161489358	1	1	161584357	161475220	-0.257023	4.87639e-07	EUR373.exon.cis.FDR5.all.rs137.txt	rs138747765	0.27922	0.846365
rs145255367	ENSG00000143226.8	ENSG00000143226.8_161487765_161489358	1	1	161584357	161475220	-0.257023	4.87639e-07	EUR373.exon.cis.FDR5.all.rs137.txt	rs114945036	0.233126	0.846852
rs34772855	ENSG00000143226.8	ENSG00000143226.8_161487765_161489358	1	1	161585297	161475220	-0.279494	4.05649e-08	EUR373.exon.cis.FDR5.all.rs137.txt	rs138747765	0.453145	0.817898
rs34772855	ENSG00000143226.8	ENSG00000143226.8_161487765_161489358	1	1	161585297	161475220	-0.279494	4.05649e-08	EUR373.exon.cis.FDR5.all.rs137.txt	rs114945036	0.375895	0.815721
rs61802316	ENSG00000132185.12	ENSG00000132185.12_161680265_161680282	1	1	161585396	161676762	0.236429	3.91674e-06	EUR373.exon.cis.FDR5.all.rs137.txt	rs138747765	0.00622183	0.325803
rs61802316	ENSG00000132185.12	ENSG00000132185.12_161680265_161680282	1	1	161585396	161676762	0.236429	3.91674e-06	EUR373.exon.cis.FDR5.all.rs137.txt	rs114945036	0.00382849	0.279858
rs34107302	ENSG00000132185.12	ENSG00000132185.12_161681724_161682008	1	1	161585406	161676762	0.237696	3.4639e-06	EUR373.exon.cis.FDR5.all.rs137.txt	rs114945036	0.391391	0.827421
rs34107302	ENSG00000132185.12	ENSG00000132185.12_161680550_161680702	1	1	161585406	161676762	0.232605	5.65281e-06	EUR373.exon.cis.FDR5.all.rs137.txt	rs114945036	0.391391	0.827421
rs34107302	ENSG00000143226.8	ENSG00000143226.8_161487765_161489358	1	1	161585406	161475220	-0.260867	3.23826e-07	EUR373.exon.cis.FDR5.all.rs137.txt	rs114945036	0.391391	0.827421
rs34107302	ENSG00000143226.8	ENSG00000143226.8_161487765_161489358	1	1	161585406	161475220	-0.260867	3.23826e-07	EUR373.exon.cis.FDR5.all.rs137.txt	rs138747765	0.469998	0.82802
rs34107302	ENSG00000132185.12	ENSG00000132185.12_161681724_161682008	1	1	161585406	161676762	0.237696	3.4639e-06	EUR373.exon.cis.FDR5.all.rs137.txt	rs138747765	0.469998	0.82802
rs34107302	ENSG00000132185.12	ENSG00000132185.12_161680998_161681264	1	1	161585406	161676762	0.243604	1.93506e-06	EUR373.exon.cis.FDR5.all.rs137.txt	rs114945036	0.391391	0.827421
rs34107302	ENSG00000132185.12	ENSG00000132185.12_161680998_161681264	1	1	161585406	161676762	0.243604	1.93506e-06	EUR373.exon.cis.FDR5.all.rs137.txt	rs138747765	0.469998	0.82802
rs34107302	ENSG00000132185.12	ENSG00000132185.12_161680550_161680702	1	1	161585406	161676762	0.232605	5.65281e-06	EUR373.exon.cis.FDR5.all.rs137.txt	rs138747765	0.469998	0.82802
rs34107302	ENSG00000132185.12	ENSG00000132185.12_161682875_161684141	1	1	161585406	161676762	0.23976	2.83106e-06	EUR373.exon.cis.FDR5.all.rs137.txt	rs114945036	0.391391	0.827421
rs34107302	ENSG00000132185.12	ENSG00000132185.12_161682875_161684141	1	1	161585406	161676762	0.23976	2.83106e-06	EUR373.exon.cis.FDR5.all.rs137.txt	rs138747765	0.469998	0.82802
rs35544618	ENSG00000143226.8	ENSG00000143226.8_161487765_161489358	1	1	161585456	161475220	-0.263539	2.42698e-07	EUR373.exon.cis.FDR5.all.rs137.txt	rs114945036	0.382953	0.825793
rs35544618	ENSG00000132185.12	ENSG00000132185.12_161681724_161682008	1	1	161585456	161676762	0.229936	7.27528e-06	EUR373.exon.cis.FDR5.all.rs137.txt	rs138747765	0.459817	0.826349
rs35544618	ENSG00000132185.12	ENSG00000132185.12_161680998_161681264	1	1	161585456	161676762	0.232695	5.6047e-06	EUR373.exon.cis.FDR5.all.rs137.txt	rs138747765	0.459817	0.826349
rs35544618	ENSG00000132185.12	ENSG00000132185.12_161681724_161682008	1	1	161585456	161676762	0.229936	7.27528e-06	EUR373.exon.cis.FDR5.all.rs137.txt	rs114945036	0.382953	0.825793
rs35544618	ENSG00000143226.8	ENSG00000143226.8_161487765_161489358	1	1	161585456	161475220	-0.263539	2.42698e-07	EUR373.exon.cis.FDR5.all.rs137.txt	rs138747765	0.459817	0.826349
rs35544618	ENSG00000132185.12	ENSG00000132185.12_161680998_161681264	1	1	161585456	161676762	0.232695	5.6047e-06	EUR373.exon.cis.FDR5.all.rs137.txt	rs114945036	0.382953	0.825793
rs36021445	ENSG00000143226.8	ENSG00000143226.8_161487765_161489358	1	1	161585647	161475220	-0.2404	2.6585e-06	EUR373.exon.cis.FDR5.all.rs137.txt	rs138747765	0.420395	0.790131
rs36021445	ENSG00000143226.8	ENSG00000143226.8_161487765_161489358	1	1	161585647	161475220	-0.2404	2.6585e-06	EUR373.exon.cis.FDR5.all.rs137.txt	rs114945036	0.363514	0.804562
rs66955579	ENSG00000143226.8	ENSG00000143226.8_161487765_161489358	1	1	161585749	161475220	-0.244885	1.70226e-06	EUR373.exon.cis.FDR5.all.rs137.txt	rs114945036	0.302216	0.809256
rs66955579	ENSG00000132185.12	ENSG00000132185.12_161680550_161680702	1	1	161585749	161676762	0.233679	5.1026e-06	EUR373.exon.cis.FDR5.all.rs137.txt	rs114945036	0.302216	0.809256
rs66955579	ENSG00000132185.12	ENSG00000132185.12_161682875_161684141	1	1	161585749	161676762	0.237383	3.57095e-06	EUR373.exon.cis.FDR5.all.rs137.txt	rs138747765	0.362075	0.808907
rs66955579	ENSG00000132185.12	ENSG00000132185.12_161682875_161684141	1	1	161585749	161676762	0.237383	3.57095e-06	EUR373.exon.cis.FDR5.all.rs137.txt	rs114945036	0.302216	0.809256
rs66955579	ENSG00000143226.8	ENSG00000143226.8_161487765_161489358	1	1	161585749	161475220	-0.244885	1.70226e-06	EUR373.exon.cis.FDR5.all.rs137.txt	rs138747765	0.362075	0.808907
rs66955579	ENSG00000132185.12	ENSG00000132185.12_161680998_161681264	1	1	161585749	161676762	0.241235	2.44834e-06	EUR373.exon.cis.FDR5.all.rs137.txt	rs114945036	0.302216	0.809256
rs66955579	ENSG00000132185.12	ENSG00000132185.12_161681724_161682008	1	1	161585749	161676762	0.233149	5.36721e-06	EUR373.exon.cis.FDR5.all.rs137.txt	rs138747765	0.362075	0.808907
rs66955579	ENSG00000132185.12	ENSG00000132185.12_161680998_161681264	1	1	161585749	161676762	0.241235	2.44834e-06	EUR373.exon.cis.FDR5.all.rs137.txt	rs138747765	0.362075	0.808907
rs66955579	ENSG00000132185.12	ENSG00000132185.12_161680550_161680702	1	1	161585749	161676762	0.233679	5.1026e-06	EUR373.exon.cis.FDR5.all.rs137.txt	rs138747765	0.362075	0.808907
rs66955579	ENSG00000132185.12	ENSG00000132185.12_161681724_161682008	1	1	161585749	161676762	0.233149	5.36721e-06	EUR373.exon.cis.FDR5.all.rs137.txt	rs114945036	0.302216	0.809256
rs35112428	ENSG00000132185.12	ENSG00000132185.12_161680998_161681264	1	1	161585848	161676762	0.247696	1.28172e-06	EUR373.exon.cis.FDR5.all.rs137.txt	rs138747765	0.465864	0.834234
rs35112428	ENSG00000132185.12	ENSG00000132185.12_161682875_161684141	1	1	161585848	161676762	0.252254	8.03087e-07	EUR373.exon.cis.FDR5.all.rs137.txt	rs138747765	0.465864	0.834234
rs35112428	ENSG00000132185.12	ENSG00000132185.12_161682875_161684141	1	1	161585848	161676762	0.252254	8.03087e-07	EUR373.exon.cis.FDR5.all.rs137.txt	rs114945036	0.389247	0.835025
rs35112428	ENSG00000143226.8	ENSG00000143226.8_161487765_161489358	1	1	161585848	161475220	-0.258724	4.07186e-07	EUR373.exon.cis.FDR5.all.rs137.txt	rs114945036	0.389247	0.835025
rs35112428	ENSG00000132185.12	ENSG00000132185.12_161681724_161682008	1	1	161585848	161676762	0.242858	2.08442e-06	EUR373.exon.cis.FDR5.all.rs137.txt	rs114945036	0.389247	0.835025
rs35112428	ENSG00000132185.12	ENSG00000132185.12_161680550_161680702	1	1	161585848	161676762	0.237643	3.48166e-06	EUR373.exon.cis.FDR5.all.rs137.txt	rs138747765	0.465864	0.834234
rs35112428	ENSG00000132185.12	ENSG00000132185.12_161681724_161682008	1	1	161585848	161676762	0.242858	2.08442e-06	EUR373.exon.cis.FDR5.all.rs137.txt	rs138747765	0.465864	0.834234
rs35112428	ENSG00000143226.8	ENSG00000143226.8_161487765_161489358	1	1	161585848	161475220	-0.258724	4.07186e-07	EUR373.exon.cis.FDR5.all.rs137.txt	rs138747765	0.465864	0.834234
rs35112428	ENSG00000132185.12	ENSG00000132185.12_161680550_161680702	1	1	161585848	161676762	0.237643	3.48166e-06	EUR373.exon.cis.FDR5.all.rs137.txt	rs114945036	0.389247	0.835025
rs35112428	ENSG00000132185.12	ENSG00000132185.12_161680998_161681264	1	1	161585848	161676762	0.247696	1.28172e-06	EUR373.exon.cis.FDR5.all.rs137.txt	rs114945036	0.389247	0.835025
rs35918824	ENSG00000132185.12	ENSG00000132185.12_161680998_161681264	1	1	161586027	161676762	0.235771	4.17378e-06	EUR373.exon.cis.FDR5.all.rs137.txt	rs114945036	0.352416	0.844613
rs35918824	ENSG00000132185.12	ENSG00000132185.12_161680998_161681264	1	1	161586027	161676762	0.235771	4.17378e-06	EUR373.exon.cis.FDR5.all.rs137.txt	rs138747765	0.418426	0.84045
rs35918824	ENSG00000143226.8	ENSG00000143226.8_161487765_161489358	1	1	161586027	161475220	-0.25669	5.051e-07	EUR373.exon.cis.FDR5.all.rs137.txt	rs114945036	0.352416	0.844613
rs35918824	ENSG00000132185.12	ENSG00000132185.12_161682875_161684141	1	1	161586027	161676762	0.236122	4.03492e-06	EUR373.exon.cis.FDR5.all.rs137.txt	rs114945036	0.352416	0.844613
rs35918824	ENSG00000132185.12	ENSG00000132185.12_161682875_161684141	1	1	161586027	161676762	0.236122	4.03492e-06	EUR373.exon.cis.FDR5.all.rs137.txt	rs138747765	0.418426	0.84045
rs35918824	ENSG00000143226.8	ENSG00000143226.8_161487765_161489358	1	1	161586027	161475220	-0.25669	5.051e-07	EUR373.exon.cis.FDR5.all.rs137.txt	rs138747765	0.418426	0.84045
rs63020060	ENSG00000143226.8	ENSG00000143226.8_161487765_161489358	1	1	161586377	161475220	-0.259162	3.88639e-07	EUR373.exon.cis.FDR5.all.rs137.txt	rs114945036	0.397043	0.828404
rs63020060	ENSG00000132185.12	ENSG00000132185.12_161681724_161682008	1	1	161586377	161676762	0.233068	5.40898e-06	EUR373.exon.cis.FDR5.all.rs137.txt	rs138747765	0.476852	0.829062
rs63020060	ENSG00000132185.12	ENSG00000132185.12_161680998_161681264	1	1	161586377	161676762	0.237021	3.69855e-06	EUR373.exon.cis.FDR5.all.rs137.txt	rs114945036	0.397043	0.828404
rs63020060	ENSG00000143226.8	ENSG00000143226.8_161487765_161489358	1	1	161586377	161475220	-0.259162	3.88639e-07	EUR373.exon.cis.FDR5.all.rs137.txt	rs138747765	0.476852	0.829062
rs63020060	ENSG00000132185.12	ENSG00000132185.12_161682875_161684141	1	1	161586377	161676762	0.239671	2.8561e-06	EUR373.exon.cis.FDR5.all.rs137.txt	rs114945036	0.397043	0.828404
rs63020060	ENSG00000132185.12	ENSG00000132185.12_161681724_161682008	1	1	161586377	161676762	0.233068	5.40898e-06	EUR373.exon.cis.FDR5.all.rs137.txt	rs114945036	0.397043	0.828404
rs63020060	ENSG00000132185.12	ENSG00000132185.12_161682875_161684141	1	1	161586377	161676762	0.239671	2.8561e-06	EUR373.exon.cis.FDR5.all.rs137.txt	rs138747765	0.476852	0.829062
rs63020060	ENSG00000132185.12	ENSG00000132185.12_161680998_161681264	1	1	161586377	161676762	0.237021	3.69855e-06	EUR373.exon.cis.FDR5.all.rs137.txt	rs138747765	0.476852	0.829062
rs189026820	ENSG00000132185.12	ENSG00000132185.12_161680265_161680282	1	1	161586561	161676762	0.244577	1.75575e-06	EUR373.exon.cis.FDR5.all.rs137.txt	rs114945036	0.00353704	0.267525
rs189026820	ENSG00000132185.12	ENSG00000132185.12_161680265_161680282	1	1	161586561	161676762	0.244577	1.75575e-06	EUR373.exon.cis.FDR5.all.rs137.txt	rs138747765	0.00596848	0.317358
rs143989790	ENSG00000132185.12	ENSG00000132185.12_161681724_161682008	1	1	161586981	161676762	-0.238584	3.17677e-06	EUR373.exon.cis.FDR5.all.rs137.txt	rs114945036	0.430495	0.811397
rs143989790	ENSG00000132185.12	ENSG00000132185.12_161680550_161680702	1	1	161586981	161676762	-0.234351	4.78475e-06	EUR373.exon.cis.FDR5.all.rs137.txt	rs114945036	0.430495	0.811397
rs143989790	ENSG00000132185.12	ENSG00000132185.12_161680550_161680702	1	1	161586981	161676762	-0.234351	4.78475e-06	EUR373.exon.cis.FDR5.all.rs137.txt	rs138747765	0.479977	0.782404
rs143989790	ENSG00000132185.12	ENSG00000132185.12_161680998_161681264	1	1	161586981	161676762	-0.237593	3.4986e-06	EUR373.exon.cis.FDR5.all.rs137.txt	rs138747765	0.479977	0.782404
rs143989790	ENSG00000143226.8	ENSG00000143226.8_161487765_161489358	1	1	161586981	161475220	0.257619	4.57868e-07	EUR373.exon.cis.FDR5.all.rs137.txt	rs138747765	0.479977	0.782404
rs143989790	ENSG00000132185.12	ENSG00000132185.12_161682875_161684141	1	1	161586981	161676762	-0.236351	3.94633e-06	EUR373.exon.cis.FDR5.all.rs137.txt	rs114945036	0.430495	0.811397
rs143989790	ENSG00000132185.12	ENSG00000132185.12_161680998_161681264	1	1	161586981	161676762	-0.237593	3.4986e-06	EUR373.exon.cis.FDR5.all.rs137.txt	rs114945036	0.430495	0.811397
rs143989790	ENSG00000143226.8	ENSG00000143226.8_161487765_161489358	1	1	161586981	161475220	0.257619	4.57868e-07	EUR373.exon.cis.FDR5.all.rs137.txt	rs114945036	0.430495	0.811397
rs143989790	ENSG00000132185.12	ENSG00000132185.12_161682875_161684141	1	1	161586981	161676762	-0.236351	3.94633e-06	EUR373.exon.cis.FDR5.all.rs137.txt	rs138747765	0.479977	0.782404
rs143989790	ENSG00000132185.12	ENSG00000132185.12_161681724_161682008	1	1	161586981	161676762	-0.238584	3.17677e-06	EUR373.exon.cis.FDR5.all.rs137.txt	rs138747765	0.479977	0.782404
rs141637219	ENSG00000132185.12	ENSG00000132185.12_161680265_161680282	1	1	161587200	161676762	0.239287	2.9656e-06	EUR373.exon.cis.FDR5.all.rs137.txt	rs138747765	0.00126586	0.154699
rs141637219	ENSG00000132185.12	ENSG00000132185.12_161680265_161680282	1	1	161587200	161676762	0.239287	2.9656e-06	EUR373.exon.cis.FDR5.all.rs137.txt	rs114945036	0.00023116	0.0723902
rs187814751	ENSG00000132185.12	ENSG00000132185.12_161681724_161682008	1	1	161587892	161676762	-0.235875	4.13205e-06	EUR373.exon.cis.FDR5.all.rs137.txt	rs114945036	0.424332	0.772959
rs187814751	ENSG00000132185.12	ENSG00000132185.12_161681724_161682008	1	1	161587892	161676762	-0.235875	4.13205e-06	EUR373.exon.cis.FDR5.all.rs137.txt	rs138747765	0.502165	0.767889
rs187814751	ENSG00000132185.12	ENSG00000132185.12_161680998_161681264	1	1	161587892	161676762	-0.241748	2.32729e-06	EUR373.exon.cis.FDR5.all.rs137.txt	rs114945036	0.424332	0.772959
rs187814751	ENSG00000132185.12	ENSG00000132185.12_161680998_161681264	1	1	161587892	161676762	-0.241748	2.32729e-06	EUR373.exon.cis.FDR5.all.rs137.txt	rs138747765	0.502165	0.767889
rs187814751	ENSG00000143226.8	ENSG00000143226.8_161487765_161489358	1	1	161587892	161475220	0.283992	2.39913e-08	EUR373.exon.cis.FDR5.all.rs137.txt	rs114945036	0.424332	0.772959
rs187814751	ENSG00000132185.12	ENSG00000132185.12_161682875_161684141	1	1	161587892	161676762	-0.238646	3.1576e-06	EUR373.exon.cis.FDR5.all.rs137.txt	rs114945036	0.424332	0.772959
rs187814751	ENSG00000143226.8	ENSG00000143226.8_161487765_161489358	1	1	161587892	161475220	0.283992	2.39913e-08	EUR373.exon.cis.FDR5.all.rs137.txt	rs138747765	0.502165	0.767889
rs187814751	ENSG00000132185.12	ENSG00000132185.12_161680550_161680702	1	1	161587892	161676762	-0.240588	2.60987e-06	EUR373.exon.cis.FDR5.all.rs137.txt	rs138747765	0.502165	0.767889
rs187814751	ENSG00000132185.12	ENSG00000132185.12_161682875_161684141	1	1	161587892	161676762	-0.238646	3.1576e-06	EUR373.exon.cis.FDR5.all.rs137.txt	rs138747765	0.502165	0.767889
rs187814751	ENSG00000132185.12	ENSG00000132185.12_161680550_161680702	1	1	161587892	161676762	-0.240588	2.60987e-06	EUR373.exon.cis.FDR5.all.rs137.txt	rs114945036	0.424332	0.772959
rs61802325	ENSG00000143226.8	ENSG00000143226.8_161487765_161489358	1	1	161588097	161475220	-0.237896	3.39697e-06	EUR373.exon.cis.FDR5.all.rs137.txt	rs138747765	0.396479	0.792542
rs61802325	ENSG00000143226.8	ENSG00000143226.8_161487765_161489358	1	1	161588097	161475220	-0.237896	3.39697e-06	EUR373.exon.cis.FDR5.all.rs137.txt	rs114945036	0.344594	0.809085
rs138456512	ENSG00000143226.8	ENSG00000143226.8_161487765_161489358	1	1	161588257	161475220	-0.244133	1.83558e-06	EUR373.exon.cis.FDR5.all.rs137.txt	rs114945036	0.361975	0.829239
rs138456512	ENSG00000143226.8	ENSG00000143226.8_161487765_161489358	1	1	161588257	161475220	-0.244133	1.83558e-06	EUR373.exon.cis.FDR5.all.rs137.txt	rs138747765	0.433157	0.82839
rs112363639	ENSG00000132185.12	ENSG00000132185.12_161682875_161684141	1	1	161588853	161676762	-0.243543	1.94693e-06	EUR373.exon.cis.FDR5.all.rs137.txt	rs138747765	0.493254	0.818062
rs112363639	ENSG00000132185.12	ENSG00000132185.12_161680998_161681264	1	1	161588853	161676762	-0.240309	2.6823e-06	EUR373.exon.cis.FDR5.all.rs137.txt	rs114945036	0.418451	0.82509
rs112363639	ENSG00000132185.12	ENSG00000132185.12_161681724_161682008	1	1	161588853	161676762	-0.236969	3.71734e-06	EUR373.exon.cis.FDR5.all.rs137.txt	rs114945036	0.418451	0.82509
rs112363639	ENSG00000132185.12	ENSG00000132185.12_161680998_161681264	1	1	161588853	161676762	-0.240309	2.6823e-06	EUR373.exon.cis.FDR5.all.rs137.txt	rs138747765	0.493254	0.818062
rs112363639	ENSG00000132185.12	ENSG00000132185.12_161680550_161680702	1	1	161588853	161676762	-0.228916	8.0059e-06	EUR373.exon.cis.FDR5.all.rs137.txt	rs138747765	0.493254	0.818062
rs112363639	ENSG00000143226.8	ENSG00000143226.8_161487765_161489358	1	1	161588853	161475220	0.278024	4.80654e-08	EUR373.exon.cis.FDR5.all.rs137.txt	rs138747765	0.493254	0.818062
rs112363639	ENSG00000132185.12	ENSG00000132185.12_161681724_161682008	1	1	161588853	161676762	-0.236969	3.71734e-06	EUR373.exon.cis.FDR5.all.rs137.txt	rs138747765	0.493254	0.818062
rs112363639	ENSG00000132185.12	ENSG00000132185.12_161682875_161684141	1	1	161588853	161676762	-0.243543	1.94693e-06	EUR373.exon.cis.FDR5.all.rs137.txt	rs114945036	0.418451	0.82509
rs112363639	ENSG00000143226.8	ENSG00000143226.8_161487765_161489358	1	1	161588853	161475220	0.278024	4.80654e-08	EUR373.exon.cis.FDR5.all.rs137.txt	rs114945036	0.418451	0.82509
rs112363639	ENSG00000132185.12	ENSG00000132185.12_161680550_161680702	1	1	161588853	161676762	-0.228916	8.0059e-06	EUR373.exon.cis.FDR5.all.rs137.txt	rs114945036	0.418451	0.82509
rs111384507	ENSG00000143226.8	ENSG00000143226.8_161487765_161489358	1	1	161588873	161475220	0.258081	4.35949e-07	EUR373.exon.cis.FDR5.all.rs137.txt	rs138747765	0.484825	0.823473
rs111384507	ENSG00000132185.12	ENSG00000132185.12_161681724_161682008	1	1	161588873	161676762	-0.235292	4.37117e-06	EUR373.exon.cis.FDR5.all.rs137.txt	rs138747765	0.484825	0.823473
rs111384507	ENSG00000132185.12	ENSG00000132185.12_161680998_161681264	1	1	161588873	161676762	-0.242134	2.23997e-06	EUR373.exon.cis.FDR5.all.rs137.txt	rs138747765	0.484825	0.823473
rs111384507	ENSG00000132185.12	ENSG00000132185.12_161682875_161684141	1	1	161588873	161676762	-0.246706	1.417e-06	EUR373.exon.cis.FDR5.all.rs137.txt	rs138747765	0.484825	0.823473
rs111384507	ENSG00000143226.8	ENSG00000143226.8_161487765_161489358	1	1	161588873	161475220	0.258081	4.35949e-07	EUR373.exon.cis.FDR5.all.rs137.txt	rs114945036	0.412761	0.832021
rs111384507	ENSG00000132185.12	ENSG00000132185.12_161680998_161681264	1	1	161588873	161676762	-0.242134	2.23997e-06	EUR373.exon.cis.FDR5.all.rs137.txt	rs114945036	0.412761	0.832021
rs111384507	ENSG00000132185.12	ENSG00000132185.12_161680550_161680702	1	1	161588873	161676762	-0.227774	8.90656e-06	EUR373.exon.cis.FDR5.all.rs137.txt	rs114945036	0.412761	0.832021
rs111384507	ENSG00000132185.12	ENSG00000132185.12_161682875_161684141	1	1	161588873	161676762	-0.246706	1.417e-06	EUR373.exon.cis.FDR5.all.rs137.txt	rs114945036	0.412761	0.832021
rs111384507	ENSG00000132185.12	ENSG00000132185.12_161680550_161680702	1	1	161588873	161676762	-0.227774	8.90656e-06	EUR373.exon.cis.FDR5.all.rs137.txt	rs138747765	0.484825	0.823473
rs111384507	ENSG00000132185.12	ENSG00000132185.12_161681724_161682008	1	1	161588873	161676762	-0.235292	4.37117e-06	EUR373.exon.cis.FDR5.all.rs137.txt	rs114945036	0.412761	0.832021
rs61802328	ENSG00000132185.12	ENSG00000132185.12_161680265_161680282	1	1	161589327	161676762	0.233677	5.10364e-06	EUR373.exon.cis.FDR5.all.rs137.txt	rs138747765	0.00596848	0.317358
rs61802328	ENSG00000132185.12	ENSG00000132185.12_161680265_161680282	1	1	161589327	161676762	0.233677	5.10364e-06	EUR373.exon.cis.FDR5.all.rs137.txt	rs114945036	0.00353704	0.267525
rs61802329	ENSG00000143226.8	ENSG00000143226.8_161487765_161489358	1	1	161589626	161475220	0.228584	8.25826e-06	EUR373.exon.cis.FDR5.all.rs137.txt	rs138747765	0.2902	0.802151
rs61802329	ENSG00000143226.8	ENSG00000143226.8_161487765_161489358	1	1	161589626	161475220	0.228584	8.25826e-06	EUR373.exon.cis.FDR5.all.rs137.txt	rs114945036	0.261354	0.833585
rs113170593	ENSG00000132185.12	ENSG00000132185.12_161680550_161680702	1	1	161589677	161676762	-0.229561	7.53612e-06	EUR373.exon.cis.FDR5.all.rs137.txt	rs114945036	0.420367	0.764369
rs113170593	ENSG00000143226.8	ENSG00000143226.8_161487765_161489358	1	1	161589677	161475220	0.257502	4.63585e-07	EUR373.exon.cis.FDR5.all.rs137.txt	rs138747765	0.457735	0.728396
rs113170593	ENSG00000132185.12	ENSG00000132185.12_161681724_161682008	1	1	161589677	161676762	-0.236335	3.95262e-06	EUR373.exon.cis.FDR5.all.rs137.txt	rs114945036	0.420367	0.764369
rs113170593	ENSG00000132185.12	ENSG00000132185.12_161682875_161684141	1	1	161589677	161676762	-0.246797	1.40394e-06	EUR373.exon.cis.FDR5.all.rs137.txt	rs114945036	0.420367	0.764369
rs113170593	ENSG00000132185.12	ENSG00000132185.12_161680550_161680702	1	1	161589677	161676762	-0.229561	7.53612e-06	EUR373.exon.cis.FDR5.all.rs137.txt	rs138747765	0.457735	0.728396
rs113170593	ENSG00000132185.12	ENSG00000132185.12_161680998_161681264	1	1	161589677	161676762	-0.236602	3.85179e-06	EUR373.exon.cis.FDR5.all.rs137.txt	rs114945036	0.420367	0.764369
rs113170593	ENSG00000143226.8	ENSG00000143226.8_161487765_161489358	1	1	161589677	161475220	0.257502	4.63585e-07	EUR373.exon.cis.FDR5.all.rs137.txt	rs114945036	0.420367	0.764369
rs113170593	ENSG00000132185.12	ENSG00000132185.12_161681724_161682008	1	1	161589677	161676762	-0.236335	3.95262e-06	EUR373.exon.cis.FDR5.all.rs137.txt	rs138747765	0.457735	0.728396
rs113170593	ENSG00000132185.12	ENSG00000132185.12_161680998_161681264	1	1	161589677	161676762	-0.236602	3.85179e-06	EUR373.exon.cis.FDR5.all.rs137.txt	rs138747765	0.457735	0.728396
rs113170593	ENSG00000132185.12	ENSG00000132185.12_161682875_161684141	1	1	161589677	161676762	-0.246797	1.40394e-06	EUR373.exon.cis.FDR5.all.rs137.txt	rs138747765	0.457735	0.728396
rs61802332	ENSG00000143226.8	ENSG00000143226.8_161487765_161489358	1	1	161589756	161475220	0.252071	8.18396e-07	EUR373.exon.cis.FDR5.all.rs137.txt	rs138747765	0.266069	0.782812
rs61802332	ENSG00000143226.8	ENSG00000143226.8_161487765_161489358	1	1	161589756	161475220	0.252071	8.18396e-07	EUR373.exon.cis.FDR5.all.rs137.txt	rs114945036	0.223198	0.785115
rs111322113	ENSG00000132185.12	ENSG00000132185.12_161682875_161684141	1	1	161589768	161676762	-0.241701	2.33806e-06	EUR373.exon.cis.FDR5.all.rs137.txt	rs114945036	0.380606	0.770102
rs111322113	ENSG00000143226.8	ENSG00000143226.8_161487765_161489358	1	1	161589768	161475220	0.24218	2.22962e-06	EUR373.exon.cis.FDR5.all.rs137.txt	rs138747765	0.448682	0.763574
rs111322113	ENSG00000132185.12	ENSG00000132185.12_161682875_161684141	1	1	161589768	161676762	-0.241701	2.33806e-06	EUR373.exon.cis.FDR5.all.rs137.txt	rs138747765	0.448682	0.763574
rs111322113	ENSG00000132185.12	ENSG00000132185.12_161681724_161682008	1	1	161589768	161676762	-0.234519	4.70808e-06	EUR373.exon.cis.FDR5.all.rs137.txt	rs138747765	0.448682	0.763574
rs111322113	ENSG00000132185.12	ENSG00000132185.12_161680998_161681264	1	1	161589768	161676762	-0.239258	2.97403e-06	EUR373.exon.cis.FDR5.all.rs137.txt	rs114945036	0.380606	0.770102
rs111322113	ENSG00000143226.8	ENSG00000143226.8_161487765_161489358	1	1	161589768	161475220	0.24218	2.22962e-06	EUR373.exon.cis.FDR5.all.rs137.txt	rs114945036	0.380606	0.770102
rs111322113	ENSG00000132185.12	ENSG00000132185.12_161680998_161681264	1	1	161589768	161676762	-0.239258	2.97403e-06	EUR373.exon.cis.FDR5.all.rs137.txt	rs138747765	0.448682	0.763574
rs111322113	ENSG00000132185.12	ENSG00000132185.12_161681724_161682008	1	1	161589768	161676762	-0.234519	4.70808e-06	EUR373.exon.cis.FDR5.all.rs137.txt	rs114945036	0.380606	0.770102
rs113469589	ENSG00000132185.12	ENSG00000132185.12_161682875_161684141	1	1	161589860	161676762	-0.235382	4.33335e-06	EUR373.exon.cis.FDR5.all.rs137.txt	rs114945036	0.384114	0.77124
rs113469589	ENSG00000132185.12	ENSG00000132185.12_161680998_161681264	1	1	161589860	161676762	-0.23035	6.99755e-06	EUR373.exon.cis.FDR5.all.rs137.txt	rs138747765	0.452437	0.764382
rs113469589	ENSG00000143226.8	ENSG00000143226.8_161487765_161489358	1	1	161589860	161475220	0.258217	4.29723e-07	EUR373.exon.cis.FDR5.all.rs137.txt	rs114945036	0.384114	0.77124
rs113469589	ENSG00000132185.12	ENSG00000132185.12_161680998_161681264	1	1	161589860	161676762	-0.23035	6.99755e-06	EUR373.exon.cis.FDR5.all.rs137.txt	rs114945036	0.384114	0.77124
rs113469589	ENSG00000143226.8	ENSG00000143226.8_161487765_161489358	1	1	161589860	161475220	0.258217	4.29723e-07	EUR373.exon.cis.FDR5.all.rs137.txt	rs138747765	0.452437	0.764382
rs113469589	ENSG00000132185.12	ENSG00000132185.12_161682875_161684141	1	1	161589860	161676762	-0.235382	4.33335e-06	EUR373.exon.cis.FDR5.all.rs137.txt	rs138747765	0.452437	0.764382
rs113340653	ENSG00000132185.12	ENSG00000132185.12_161682875_161684141	1	1	161589882	161676762	-0.227775	8.90565e-06	EUR373.exon.cis.FDR5.all.rs137.txt	rs114945036	0.377552	0.755117
rs113340653	ENSG00000143226.8	ENSG00000143226.8_161487765_161489358	1	1	161589882	161475220	0.243242	2.0062e-06	EUR373.exon.cis.FDR5.all.rs137.txt	rs114945036	0.377552	0.755117
rs113340653	ENSG00000143226.8	ENSG00000143226.8_161487765_161489358	1	1	161589882	161475220	0.243242	2.0062e-06	EUR373.exon.cis.FDR5.all.rs137.txt	rs138747765	0.428189	0.734371
rs113340653	ENSG00000132185.12	ENSG00000132185.12_161682875_161684141	1	1	161589882	161676762	-0.227775	8.90565e-06	EUR373.exon.cis.FDR5.all.rs137.txt	rs138747765	0.428189	0.734371
rs75835043	ENSG00000143226.8	ENSG00000143226.8_161487765_161489358	1	1	161589974	161475220	0.244748	1.72577e-06	EUR373.exon.cis.FDR5.all.rs137.txt	rs114945036	0.375041	0.769204
rs75835043	ENSG00000132185.12	ENSG00000132185.12_161680998_161681264	1	1	161589974	161676762	-0.23452	4.70774e-06	EUR373.exon.cis.FDR5.all.rs137.txt	rs114945036	0.375041	0.769204
rs75835043	ENSG00000132185.12	ENSG00000132185.12_161681724_161682008	1	1	161589974	161676762	-0.22827	8.50379e-06	EUR373.exon.cis.FDR5.all.rs137.txt	rs138747765	0.441845	0.762446
rs75835043	ENSG00000143226.8	ENSG00000143226.8_161487765_161489358	1	1	161589974	161475220	0.244748	1.72577e-06	EUR373.exon.cis.FDR5.all.rs137.txt	rs138747765	0.441845	0.762446
rs75835043	ENSG00000132185.12	ENSG00000132185.12_161682875_161684141	1	1	161589974	161676762	-0.240417	2.65412e-06	EUR373.exon.cis.FDR5.all.rs137.txt	rs138747765	0.441845	0.762446
rs75835043	ENSG00000132185.12	ENSG00000132185.12_161682875_161684141	1	1	161589974	161676762	-0.240417	2.65412e-06	EUR373.exon.cis.FDR5.all.rs137.txt	rs114945036	0.375041	0.769204
rs75835043	ENSG00000132185.12	ENSG00000132185.12_161680998_161681264	1	1	161589974	161676762	-0.23452	4.70774e-06	EUR373.exon.cis.FDR5.all.rs137.txt	rs138747765	0.441845	0.762446
rs75835043	ENSG00000132185.12	ENSG00000132185.12_161681724_161682008	1	1	161589974	161676762	-0.22827	8.50379e-06	EUR373.exon.cis.FDR5.all.rs137.txt	rs114945036	0.375041	0.769204
rs61802333	ENSG00000143226.8	ENSG00000143226.8_161487765_161489358	1	1	161589982	161475220	0.254734	6.20364e-07	EUR373.exon.cis.FDR5.all.rs137.txt	rs138747765	0.320729	0.873529
rs61802333	ENSG00000143226.8	ENSG00000143226.8_161487765_161489358	1	1	161589982	161475220	0.254734	6.20364e-07	EUR373.exon.cis.FDR5.all.rs137.txt	rs114945036	0.270784	0.878918
rs61802334	ENSG00000143226.8	ENSG00000143226.8_161487765_161489358	1	1	161590277	161475220	0.264515	2.18263e-07	EUR373.exon.cis.FDR5.all.rs137.txt	rs114945036	0.285272	0.929264
rs61802334	ENSG00000143226.8	ENSG00000143226.8_161487765_161489358	1	1	161590277	161475220	0.264515	2.18263e-07	EUR373.exon.cis.FDR5.all.rs137.txt	rs138747765	0.34093	0.927714
rs34566209	ENSG00000143226.8	ENSG00000143226.8_161487765_161489358	1	1	161590349	161475220	0.271121	1.05226e-07	EUR373.exon.cis.FDR5.all.rs137.txt	rs138747765	0.336944	0.927248
rs34566209	ENSG00000143226.8	ENSG00000143226.8_161487765_161489358	1	1	161590349	161475220	0.271121	1.05226e-07	EUR373.exon.cis.FDR5.all.rs137.txt	rs114945036	0.281815	0.928597
rs61802335	ENSG00000132185.12	ENSG00000132185.12_161680265_161680282	1	1	161590403	161676762	0.241818	2.31117e-06	EUR373.exon.cis.FDR5.all.rs137.txt	rs138747765	0.00622606	0.317242
rs61802335	ENSG00000132185.12	ENSG00000132185.12_161680265_161680282	1	1	161590403	161676762	0.241818	2.31117e-06	EUR373.exon.cis.FDR5.all.rs137.txt	rs114945036	0.00476468	0.303899
rs34160304	ENSG00000143226.8	ENSG00000143226.8_161487765_161489358	1	1	161590453	161475220	0.286189	1.84981e-08	EUR373.exon.cis.FDR5.all.rs137.txt	rs114945036	0.288782	0.917506
rs34160304	ENSG00000143226.8	ENSG00000143226.8	1	1	161590453	161475220	0.245974	1.52571e-06	EUR373.gene.cis.FDR5.all.rs137.txt	rs138747765	0.328905	0.894193
rs34160304	ENSG00000143226.8	ENSG00000143226.8	1	1	161590453	161475220	0.245974	1.52571e-06	EUR373.gene.cis.FDR5.all.rs137.txt	rs114945036	0.288782	0.917506
rs34160304	ENSG00000143226.8	ENSG00000143226.8_161487765_161489358	1	1	161590453	161475220	0.286189	1.84981e-08	EUR373.exon.cis.FDR5.all.rs137.txt	rs138747765	0.328905	0.894193
rs34881159	ENSG00000143226.8	ENSG00000143226.8_161487765_161489358	1	1	161590503	161475220	0.272199	9.32364e-08	EUR373.exon.cis.FDR5.all.rs137.txt	rs114945036	0.2801	0.928259
rs34881159	ENSG00000143226.8	ENSG00000143226.8_161487765_161489358	1	1	161590503	161475220	0.272199	9.32364e-08	EUR373.exon.cis.FDR5.all.rs137.txt	rs138747765	0.334892	0.926908
rs36117182	ENSG00000143226.8	ENSG00000143226.8_161487765_161489358	1	1	161590653	161475220	0.277879	4.88765e-08	EUR373.exon.cis.FDR5.all.rs137.txt	rs114945036	0.2801	0.928259
rs36117182	ENSG00000143226.8	ENSG00000143226.8_161487765_161489358	1	1	161590653	161475220	0.277879	4.88765e-08	EUR373.exon.cis.FDR5.all.rs137.txt	rs138747765	0.334892	0.926908
rs34416533	ENSG00000143226.8	ENSG00000143226.8_161487765_161489358	1	1	161590693	161475220	0.271352	1.02536e-07	EUR373.exon.cis.FDR5.all.rs137.txt	rs138747765	0.334892	0.926908
rs34416533	ENSG00000143226.8	ENSG00000143226.8_161487765_161489358	1	1	161590693	161475220	0.271352	1.02536e-07	EUR373.exon.cis.FDR5.all.rs137.txt	rs114945036	0.2801	0.928259
rs35181127	ENSG00000143226.8	ENSG00000143226.8_161487765_161489358	1	1	161590743	161475220	0.269027	1.32885e-07	EUR373.exon.cis.FDR5.all.rs137.txt	rs114945036	0.285272	0.929264
rs35181127	ENSG00000143226.8	ENSG00000143226.8_161487765_161489358	1	1	161590743	161475220	0.269027	1.32885e-07	EUR373.exon.cis.FDR5.all.rs137.txt	rs138747765	0.341079	0.927918
rs36063867	ENSG00000143226.8	ENSG00000143226.8_161487765_161489358	1	1	161590980	161475220	0.273205	8.32512e-08	EUR373.exon.cis.FDR5.all.rs137.txt	rs114945036	0.2801	0.928259
rs36063867	ENSG00000143226.8	ENSG00000143226.8_161487765_161489358	1	1	161590980	161475220	0.273205	8.32512e-08	EUR373.exon.cis.FDR5.all.rs137.txt	rs138747765	0.334892	0.926908
rs61802996	ENSG00000143226.8	ENSG00000143226.8_161487765_161489358	1	1	161591067	161475220	0.269538	1.25546e-07	EUR373.exon.cis.FDR5.all.rs137.txt	rs138747765	0.332851	0.926566
rs61802996	ENSG00000143226.8	ENSG00000143226.8_161487765_161489358	1	1	161591067	161475220	0.269538	1.25546e-07	EUR373.exon.cis.FDR5.all.rs137.txt	rs114945036	0.278394	0.927918
rs148948376	ENSG00000132185.12	ENSG00000132185.12_161680550_161680702	1	1	161591108	161676762	-0.237174	3.64412e-06	EUR373.exon.cis.FDR5.all.rs137.txt	rs138747765	0.484242	0.83046
rs148948376	ENSG00000143226.8	ENSG00000143226.8_161487765_161489358	1	1	161591108	161475220	0.261739	2.94833e-07	EUR373.exon.cis.FDR5.all.rs137.txt	rs138747765	0.484242	0.83046
rs148948376	ENSG00000132185.12	ENSG00000132185.12_161682875_161684141	1	1	161591108	161676762	-0.253891	6.77457e-07	EUR373.exon.cis.FDR5.all.rs137.txt	rs114945036	0.403322	0.829931
rs148948376	ENSG00000132185.12	ENSG00000132185.12_161680998_161681264	1	1	161591108	161676762	-0.25137	8.79847e-07	EUR373.exon.cis.FDR5.all.rs137.txt	rs114945036	0.403322	0.829931
rs148948376	ENSG00000132185.12	ENSG00000132185.12_161681724_161682008	1	1	161591108	161676762	-0.249385	1.07892e-06	EUR373.exon.cis.FDR5.all.rs137.txt	rs138747765	0.484242	0.83046
rs148948376	ENSG00000143226.8	ENSG00000143226.8_161487765_161489358	1	1	161591108	161475220	0.261739	2.94833e-07	EUR373.exon.cis.FDR5.all.rs137.txt	rs114945036	0.403322	0.829931
rs148948376	ENSG00000132185.12	ENSG00000132185.12_161680998_161681264	1	1	161591108	161676762	-0.25137	8.79847e-07	EUR373.exon.cis.FDR5.all.rs137.txt	rs138747765	0.484242	0.83046
rs148948376	ENSG00000132185.12	ENSG00000132185.12_161682875_161684141	1	1	161591108	161676762	-0.253891	6.77457e-07	EUR373.exon.cis.FDR5.all.rs137.txt	rs138747765	0.484242	0.83046
rs148948376	ENSG00000132185.12	ENSG00000132185.12_161680550_161680702	1	1	161591108	161676762	-0.237174	3.64412e-06	EUR373.exon.cis.FDR5.all.rs137.txt	rs114945036	0.403322	0.829931
rs148948376	ENSG00000132185.12	ENSG00000132185.12_161681724_161682008	1	1	161591108	161676762	-0.249385	1.07892e-06	EUR373.exon.cis.FDR5.all.rs137.txt	rs114945036	0.403322	0.829931
rs74127055	ENSG00000132185.12	ENSG00000132185.12_161680998_161681264	1	1	161591324	161676762	-0.240211	2.70835e-06	EUR373.exon.cis.FDR5.all.rs137.txt	rs114945036	0.403322	0.829931
rs74127055	ENSG00000132185.12	ENSG00000132185.12_161680550_161680702	1	1	161591324	161676762	-0.227789	8.89394e-06	EUR373.exon.cis.FDR5.all.rs137.txt	rs114945036	0.403322	0.829931
rs74127055	ENSG00000143226.8	ENSG00000143226.8_161487765_161489358	1	1	161591324	161475220	0.268926	1.34375e-07	EUR373.exon.cis.FDR5.all.rs137.txt	rs114945036	0.403322	0.829931
rs74127055	ENSG00000132185.12	ENSG00000132185.12_161681724_161682008	1	1	161591324	161676762	-0.23658	3.86019e-06	EUR373.exon.cis.FDR5.all.rs137.txt	rs138747765	0.484242	0.83046
rs74127055	ENSG00000132185.12	ENSG00000132185.12_161680550_161680702	1	1	161591324	161676762	-0.227789	8.89394e-06	EUR373.exon.cis.FDR5.all.rs137.txt	rs138747765	0.484242	0.83046
rs74127055	ENSG00000132185.12	ENSG00000132185.12_161682875_161684141	1	1	161591324	161676762	-0.243562	1.94319e-06	EUR373.exon.cis.FDR5.all.rs137.txt	rs138747765	0.484242	0.83046
rs74127055	ENSG00000132185.12	ENSG00000132185.12_161682875_161684141	1	1	161591324	161676762	-0.243562	1.94319e-06	EUR373.exon.cis.FDR5.all.rs137.txt	rs114945036	0.403322	0.829931
rs74127055	ENSG00000143226.8	ENSG00000143226.8_161487765_161489358	1	1	161591324	161475220	0.268926	1.34375e-07	EUR373.exon.cis.FDR5.all.rs137.txt	rs138747765	0.484242	0.83046
rs74127055	ENSG00000132185.12	ENSG00000132185.12_161681724_161682008	1	1	161591324	161676762	-0.23658	3.86019e-06	EUR373.exon.cis.FDR5.all.rs137.txt	rs114945036	0.403322	0.829931
rs74127055	ENSG00000132185.12	ENSG00000132185.12_161680998_161681264	1	1	161591324	161676762	-0.240211	2.70835e-06	EUR373.exon.cis.FDR5.all.rs137.txt	rs138747765	0.484242	0.83046
rs61802998	ENSG00000143226.8	ENSG00000143226.8_161487765_161489358	1	1	161591542	161475220	0.263963	2.31773e-07	EUR373.exon.cis.FDR5.all.rs137.txt	rs114945036	0.278394	0.927918
rs61802998	ENSG00000143226.8	ENSG00000143226.8_161487765_161489358	1	1	161591542	161475220	0.263963	2.31773e-07	EUR373.exon.cis.FDR5.all.rs137.txt	rs138747765	0.332851	0.926566
rs2085694	ENSG00000143226.8	ENSG00000143226.8_161487765_161489358	1	1	161591979	161475220	0.266367	1.78237e-07	EUR373.exon.cis.FDR5.all.rs137.txt	rs114945036	0.278394	0.927918
rs2085694	ENSG00000143226.8	ENSG00000143226.8_161487765_161489358	1	1	161591979	161475220	0.266367	1.78237e-07	EUR373.exon.cis.FDR5.all.rs137.txt	rs138747765	0.332851	0.926566
rs2085695	ENSG00000143226.8	ENSG00000143226.8_161487765_161489358	1	1	161592104	161475220	0.266953	1.67124e-07	EUR373.exon.cis.FDR5.all.rs137.txt	rs138747765	0.330977	0.926438
rs2085695	ENSG00000143226.8	ENSG00000143226.8_161487765_161489358	1	1	161592104	161475220	0.266953	1.67124e-07	EUR373.exon.cis.FDR5.all.rs137.txt	rs114945036	0.276868	0.927859
rs35276103	ENSG00000132185.12	ENSG00000132185.12_161681724_161682008	1	1	161592213	161676762	-0.23877	3.1195e-06	EUR373.exon.cis.FDR5.all.rs137.txt	rs114945036	0.412761	0.832021
rs35276103	ENSG00000132185.12	ENSG00000132185.12_161680998_161681264	1	1	161592213	161676762	-0.240134	2.72902e-06	EUR373.exon.cis.FDR5.all.rs137.txt	rs114945036	0.412761	0.832021
rs35276103	ENSG00000132185.12	ENSG00000132185.12_161680998_161681264	1	1	161592213	161676762	-0.240134	2.72902e-06	EUR373.exon.cis.FDR5.all.rs137.txt	rs138747765	0.495409	0.832413
rs35276103	ENSG00000132185.12	ENSG00000132185.12_161680550_161680702	1	1	161592213	161676762	-0.230022	7.21729e-06	EUR373.exon.cis.FDR5.all.rs137.txt	rs138747765	0.495409	0.832413
rs35276103	ENSG00000143226.8	ENSG00000143226.8_161487765_161489358	1	1	161592213	161475220	0.286372	1.81012e-08	EUR373.exon.cis.FDR5.all.rs137.txt	rs138747765	0.495409	0.832413
rs35276103	ENSG00000132185.12	ENSG00000132185.12_161680550_161680702	1	1	161592213	161676762	-0.230022	7.21729e-06	EUR373.exon.cis.FDR5.all.rs137.txt	rs114945036	0.412761	0.832021
rs35276103	ENSG00000143226.8	ENSG00000143226.8_161487765_161489358	1	1	161592213	161475220	0.286372	1.81012e-08	EUR373.exon.cis.FDR5.all.rs137.txt	rs114945036	0.412761	0.832021
rs35276103	ENSG00000132185.12	ENSG00000132185.12_161681724_161682008	1	1	161592213	161676762	-0.23877	3.1195e-06	EUR373.exon.cis.FDR5.all.rs137.txt	rs138747765	0.495409	0.832413
rs35276103	ENSG00000132185.12	ENSG00000132185.12_161682875_161684141	1	1	161592213	161676762	-0.240298	2.68546e-06	EUR373.exon.cis.FDR5.all.rs137.txt	rs138747765	0.495409	0.832413
rs35276103	ENSG00000132185.12	ENSG00000132185.12_161682875_161684141	1	1	161592213	161676762	-0.240298	2.68546e-06	EUR373.exon.cis.FDR5.all.rs137.txt	rs114945036	0.412761	0.832021
rs35674644	ENSG00000143226.8	ENSG00000143226.8_161487765_161489358	1	1	161592226	161475220	-0.264458	2.19626e-07	EUR373.exon.cis.FDR5.all.rs137.txt	rs114945036	0.27518	0.927516
rs35674644	ENSG00000143226.8	ENSG00000143226.8_161487765_161489358	1	1	161592226	161475220	-0.264458	2.19626e-07	EUR373.exon.cis.FDR5.all.rs137.txt	rs138747765	0.328958	0.926092
rs144577943	ENSG00000143226.8	ENSG00000143226.8_161487765_161489358	1	1	161592397	161475220	-0.265984	1.85892e-07	EUR373.exon.cis.FDR5.all.rs137.txt	rs114945036	0.27518	0.927516
rs144577943	ENSG00000143226.8	ENSG00000143226.8_161487765_161489358	1	1	161592397	161475220	-0.265984	1.85892e-07	EUR373.exon.cis.FDR5.all.rs137.txt	rs138747765	0.328958	0.926092
rs145335641	ENSG00000132185.12	ENSG00000132185.12_161680265_161680282	1	1	161592675	161676762	0.2315	6.27779e-06	EUR373.exon.cis.FDR5.all.rs137.txt	rs138747765	0.00596848	0.317358
rs145335641	ENSG00000132185.12	ENSG00000132185.12_161680265_161680282	1	1	161592675	161676762	0.2315	6.27779e-06	EUR373.exon.cis.FDR5.all.rs137.txt	rs114945036	0.00353704	0.267525
rs61803001	ENSG00000132185.12	ENSG00000132185.12_161682875_161684141	1	1	161592959	161676762	0.238631	3.16214e-06	EUR373.exon.cis.FDR5.all.rs137.txt	rs138747765	0.477281	0.829435
rs61803001	ENSG00000132185.12	ENSG00000132185.12_161681724_161682008	1	1	161592959	161676762	0.230732	6.74994e-06	EUR373.exon.cis.FDR5.all.rs137.txt	rs114945036	0.39758	0.828964
rs61803001	ENSG00000132185.12	ENSG00000132185.12_161680998_161681264	1	1	161592959	161676762	0.235806	4.15973e-06	EUR373.exon.cis.FDR5.all.rs137.txt	rs138747765	0.477281	0.829435
rs61803001	ENSG00000132185.12	ENSG00000132185.12_161681724_161682008	1	1	161592959	161676762	0.230732	6.74994e-06	EUR373.exon.cis.FDR5.all.rs137.txt	rs138747765	0.477281	0.829435
rs61803001	ENSG00000143226.8	ENSG00000143226.8_161487765_161489358	1	1	161592959	161475220	-0.260842	3.2469e-07	EUR373.exon.cis.FDR5.all.rs137.txt	rs138747765	0.477281	0.829435
rs61803001	ENSG00000132185.12	ENSG00000132185.12_161682875_161684141	1	1	161592959	161676762	0.238631	3.16214e-06	EUR373.exon.cis.FDR5.all.rs137.txt	rs114945036	0.39758	0.828964
rs61803001	ENSG00000132185.12	ENSG00000132185.12_161680998_161681264	1	1	161592959	161676762	0.235806	4.15973e-06	EUR373.exon.cis.FDR5.all.rs137.txt	rs114945036	0.39758	0.828964
rs61803001	ENSG00000143226.8	ENSG00000143226.8_161487765_161489358	1	1	161592959	161475220	-0.260842	3.2469e-07	EUR373.exon.cis.FDR5.all.rs137.txt	rs114945036	0.39758	0.828964
rs146653557	ENSG00000132185.12	ENSG00000132185.12_161680998_161681264	1	1	161593122	161676762	-0.233195	5.34394e-06	EUR373.exon.cis.FDR5.all.rs137.txt	rs138747765	0.499724	0.825929
rs146653557	ENSG00000132185.12	ENSG00000132185.12_161681724_161682008	1	1	161593122	161676762	-0.233539	5.17102e-06	EUR373.exon.cis.FDR5.all.rs137.txt	rs138747765	0.499724	0.825929
rs146653557	ENSG00000132185.12	ENSG00000132185.12_161682875_161684141	1	1	161593122	161676762	-0.233981	4.9572e-06	EUR373.exon.cis.FDR5.all.rs137.txt	rs114945036	0.415022	0.824217
rs146653557	ENSG00000143226.8	ENSG00000143226.8_161487765_161489358	1	1	161593122	161475220	0.285626	1.97766e-08	EUR373.exon.cis.FDR5.all.rs137.txt	rs138747765	0.499724	0.825929
rs146653557	ENSG00000132185.12	ENSG00000132185.12_161680998_161681264	1	1	161593122	161676762	-0.233195	5.34394e-06	EUR373.exon.cis.FDR5.all.rs137.txt	rs114945036	0.415022	0.824217
rs146653557	ENSG00000143226.8	ENSG00000143226.8_161487765_161489358	1	1	161593122	161475220	0.285626	1.97766e-08	EUR373.exon.cis.FDR5.all.rs137.txt	rs114945036	0.415022	0.824217
rs146653557	ENSG00000132185.12	ENSG00000132185.12_161682875_161684141	1	1	161593122	161676762	-0.233981	4.9572e-06	EUR373.exon.cis.FDR5.all.rs137.txt	rs138747765	0.499724	0.825929
rs146653557	ENSG00000132185.12	ENSG00000132185.12_161681724_161682008	1	1	161593122	161676762	-0.233539	5.17102e-06	EUR373.exon.cis.FDR5.all.rs137.txt	rs114945036	0.415022	0.824217
rs61803006	ENSG00000132185.12	ENSG00000132185.12_161680265_161680282	1	1	161593718	161676762	0.232974	5.45733e-06	EUR373.exon.cis.FDR5.all.rs137.txt	rs138747765	0.00559084	0.30884
rs61803006	ENSG00000132185.12	ENSG00000132185.12_161680265_161680282	1	1	161593718	161676762	0.232974	5.45733e-06	EUR373.exon.cis.FDR5.all.rs137.txt	rs114945036	0.0032514	0.257905
rs72702127	ENSG00000132185.12	ENSG00000132185.12_161680998_161681264	1	1	161593831	161676762	-0.257368	4.70204e-07	EUR373.exon.cis.FDR5.all.rs137.txt	rs138747765	0.225614	0.885104
rs72702127	ENSG00000132185.12	ENSG00000132185.12_161680550_161680702	1	1	161593831	161676762	-0.250475	9.64795e-07	EUR373.exon.cis.FDR5.all.rs137.txt	rs114945036	0.139439	0.635442
rs72702127	ENSG00000132185.12	ENSG00000132185.12_161680998_161681264	1	1	161593831	161676762	-0.257368	4.70204e-07	EUR373.exon.cis.FDR5.all.rs137.txt	rs114945036	0.139439	0.635442
rs72702127	ENSG00000132185.12	ENSG00000132185.12_161681724_161682008	1	1	161593831	161676762	-0.258528	4.15774e-07	EUR373.exon.cis.FDR5.all.rs137.txt	rs138747765	0.225614	0.885104
rs72702127	ENSG00000132185.12	ENSG00000132185.12_161682875_161684141	1	1	161593831	161676762	-0.259627	3.69813e-07	EUR373.exon.cis.FDR5.all.rs137.txt	rs138747765	0.225614	0.885104
rs72702127	ENSG00000132185.12	ENSG00000132185.12_161682875_161684141	1	1	161593831	161676762	-0.259627	3.69813e-07	EUR373.exon.cis.FDR5.all.rs137.txt	rs114945036	0.139439	0.635442
rs72702127	ENSG00000132185.12	ENSG00000132185.12_161680550_161680702	1	1	161593831	161676762	-0.250475	9.64795e-07	EUR373.exon.cis.FDR5.all.rs137.txt	rs138747765	0.225614	0.885104
rs72702127	ENSG00000132185.12	ENSG00000132185.12_161676762_161677133	1	1	161593831	161676762	-0.242293	2.20493e-06	EUR373.exon.cis.FDR5.all.rs137.txt	rs114945036	0.139439	0.635442
rs72702127	ENSG00000132185.12	ENSG00000132185.12_161676762_161677133	1	1	161593831	161676762	-0.242293	2.20493e-06	EUR373.exon.cis.FDR5.all.rs137.txt	rs138747765	0.225614	0.885104
rs72702127	ENSG00000132185.12	ENSG00000132185.12_161681724_161682008	1	1	161593831	161676762	-0.258528	4.15774e-07	EUR373.exon.cis.FDR5.all.rs137.txt	rs114945036	0.139439	0.635442
rs67167367	ENSG00000132185.12	ENSG00000132185.12_161680265_161680282	1	1	161593958	161676762	-0.231117	6.50936e-06	EUR373.exon.cis.FDR5.all.rs137.txt	rs138747765	0.00596848	0.317358
rs67167367	ENSG00000132185.12	ENSG00000132185.12_161680265_161680282	1	1	161593958	161676762	-0.231117	6.50936e-06	EUR373.exon.cis.FDR5.all.rs137.txt	rs114945036	0.00353704	0.267525
rs67411091	ENSG00000132185.12	ENSG00000132185.12_161680265_161680282	1	1	161593962	161676762	-0.231565	6.23928e-06	EUR373.exon.cis.FDR5.all.rs137.txt	rs114945036	0.00353704	0.267525
rs67411091	ENSG00000132185.12	ENSG00000132185.12_161680265_161680282	1	1	161593962	161676762	-0.231565	6.23928e-06	EUR373.exon.cis.FDR5.all.rs137.txt	rs138747765	0.00596848	0.317358
rs61803007	ENSG00000132185.12	ENSG00000132185.12_161682875_161684141	1	1	161594100	161676762	0.257952	4.41969e-07	EUR373.exon.cis.FDR5.all.rs137.txt	rs114945036	0.415617	0.832369
rs61803007	ENSG00000132185.12	ENSG00000132185.12_161680998_161681264	1	1	161594100	161676762	0.25781	4.48681e-07	EUR373.exon.cis.FDR5.all.rs137.txt	rs138747765	0.488507	0.824093
rs61803007	ENSG00000143226.8	ENSG00000143226.8_161487765_161489358	1	1	161594100	161475220	-0.246571	1.43643e-06	EUR373.exon.cis.FDR5.all.rs137.txt	rs138747765	0.488507	0.824093
rs61803007	ENSG00000132185.12	ENSG00000132185.12_161681724_161682008	1	1	161594100	161676762	0.257236	4.76805e-07	EUR373.exon.cis.FDR5.all.rs137.txt	rs114945036	0.415617	0.832369
rs61803007	ENSG00000132185.12	ENSG00000132185.12_161682875_161684141	1	1	161594100	161676762	0.257952	4.41969e-07	EUR373.exon.cis.FDR5.all.rs137.txt	rs138747765	0.488507	0.824093
rs61803007	ENSG00000143226.8	ENSG00000143226.8_161487765_161489358	1	1	161594100	161475220	-0.246571	1.43643e-06	EUR373.exon.cis.FDR5.all.rs137.txt	rs114945036	0.415617	0.832369
rs61803007	ENSG00000132185.12	ENSG00000132185.12_161680998_161681264	1	1	161594100	161676762	0.25781	4.48681e-07	EUR373.exon.cis.FDR5.all.rs137.txt	rs114945036	0.415617	0.832369
rs61803007	ENSG00000132185.12	ENSG00000132185.12_161681724_161682008	1	1	161594100	161676762	0.257236	4.76805e-07	EUR373.exon.cis.FDR5.all.rs137.txt	rs138747765	0.488507	0.824093
rs61803007	ENSG00000132185.12	ENSG00000132185.12_161680550_161680702	1	1	161594100	161676762	0.244405	1.7862e-06	EUR373.exon.cis.FDR5.all.rs137.txt	rs114945036	0.415617	0.832369
rs61803007	ENSG00000132185.12	ENSG00000132185.12_161680550_161680702	1	1	161594100	161676762	0.244405	1.7862e-06	EUR373.exon.cis.FDR5.all.rs137.txt	rs138747765	0.488507	0.824093
rs188110833	ENSG00000143226.8	ENSG00000143226.8_161487765_161489358	1	1	161595266	161475220	0.274004	7.60545e-08	EUR373.exon.cis.FDR5.all.rs137.txt	rs138747765	0.0358456	0.674018
rs188110833	ENSG00000143226.8	ENSG00000143226.8_161487765_161489358	1	1	161595266	161475220	0.274004	7.60545e-08	EUR373.exon.cis.FDR5.all.rs137.txt	rs114945036	0.0238038	0.601458
rs2290832	ENSG00000132185.12	ENSG00000132185.12_161680998_161681264	1	1	161596704	161676762	0.261321	3.08412e-07	EUR373.exon.cis.FDR5.all.rs137.txt	rs114945036	0.415617	0.832369
rs2290832	ENSG00000132185.12	ENSG00000132185.12_161682875_161684141	1	1	161596704	161676762	0.261548	3.00981e-07	EUR373.exon.cis.FDR5.all.rs137.txt	rs138747765	0.488507	0.824093
rs2290832	ENSG00000132185.12	ENSG00000132185.12_161681724_161682008	1	1	161596704	161676762	0.25987	3.60343e-07	EUR373.exon.cis.FDR5.all.rs137.txt	rs138747765	0.488507	0.824093
rs2290832	ENSG00000132185.12	ENSG00000132185.12_161682875_161684141	1	1	161596704	161676762	0.261548	3.00981e-07	EUR373.exon.cis.FDR5.all.rs137.txt	rs114945036	0.415617	0.832369
rs2290832	ENSG00000132185.12	ENSG00000132185.12_161680998_161681264	1	1	161596704	161676762	0.261321	3.08412e-07	EUR373.exon.cis.FDR5.all.rs137.txt	rs138747765	0.488507	0.824093
rs2290832	ENSG00000132185.12	ENSG00000132185.12_161681724_161682008	1	1	161596704	161676762	0.25987	3.60343e-07	EUR373.exon.cis.FDR5.all.rs137.txt	rs114945036	0.415617	0.832369
rs2290832	ENSG00000132185.12	ENSG00000132185.12_161680550_161680702	1	1	161596704	161676762	0.248849	1.13966e-06	EUR373.exon.cis.FDR5.all.rs137.txt	rs138747765	0.488507	0.824093
rs2290832	ENSG00000132185.12	ENSG00000132185.12_161680550_161680702	1	1	161596704	161676762	0.248849	1.13966e-06	EUR373.exon.cis.FDR5.all.rs137.txt	rs114945036	0.415617	0.832369
rs2290832	ENSG00000143226.8	ENSG00000143226.8_161487765_161489358	1	1	161596704	161475220	-0.245614	1.58209e-06	EUR373.exon.cis.FDR5.all.rs137.txt	rs114945036	0.415617	0.832369
rs2290832	ENSG00000143226.8	ENSG00000143226.8_161487765_161489358	1	1	161596704	161475220	-0.245614	1.58209e-06	EUR373.exon.cis.FDR5.all.rs137.txt	rs138747765	0.488507	0.824093
rs35139848	ENSG00000132185.12	ENSG00000132185.12_161681724_161682008	1	1	161597177	161676762	-0.262602	2.68617e-07	EUR373.exon.cis.FDR5.all.rs137.txt	rs138747765	0.500664	0.819147
rs35139848	ENSG00000132185.12	ENSG00000132185.12_161680998_161681264	1	1	161597177	161676762	-0.259643	3.69189e-07	EUR373.exon.cis.FDR5.all.rs137.txt	rs138747765	0.500664	0.819147
rs35139848	ENSG00000132185.12	ENSG00000132185.12_161680550_161680702	1	1	161597177	161676762	-0.249991	1.01398e-06	EUR373.exon.cis.FDR5.all.rs137.txt	rs114945036	0.424364	0.825822
rs35139848	ENSG00000132185.12	ENSG00000132185.12_161680550_161680702	1	1	161597177	161676762	-0.249991	1.01398e-06	EUR373.exon.cis.FDR5.all.rs137.txt	rs138747765	0.500664	0.819147
rs35139848	ENSG00000132185.12	ENSG00000132185.12_161680998_161681264	1	1	161597177	161676762	-0.259643	3.69189e-07	EUR373.exon.cis.FDR5.all.rs137.txt	rs114945036	0.424364	0.825822
rs35139848	ENSG00000132185.12	ENSG00000132185.12_161681724_161682008	1	1	161597177	161676762	-0.262602	2.68617e-07	EUR373.exon.cis.FDR5.all.rs137.txt	rs114945036	0.424364	0.825822
rs35139848	ENSG00000143226.8	ENSG00000143226.8_161487765_161489358	1	1	161597177	161475220	0.273479	8.07148e-08	EUR373.exon.cis.FDR5.all.rs137.txt	rs138747765	0.500664	0.819147
rs35139848	ENSG00000132185.12	ENSG00000132185.12_161682875_161684141	1	1	161597177	161676762	-0.258156	4.32496e-07	EUR373.exon.cis.FDR5.all.rs137.txt	rs138747765	0.500664	0.819147
rs35139848	ENSG00000132185.12	ENSG00000132185.12_161682875_161684141	1	1	161597177	161676762	-0.258156	4.32496e-07	EUR373.exon.cis.FDR5.all.rs137.txt	rs114945036	0.424364	0.825822
rs35139848	ENSG00000143226.8	ENSG00000143226.8_161487765_161489358	1	1	161597177	161475220	0.273479	8.07148e-08	EUR373.exon.cis.FDR5.all.rs137.txt	rs114945036	0.424364	0.825822
rs72702132	ENSG00000132185.12	ENSG00000132185.12_161680550_161680702	1	1	161597206	161676762	-0.25277	7.61225e-07	EUR373.exon.cis.FDR5.all.rs137.txt	rs114945036	0.424364	0.825822
rs72702132	ENSG00000132185.12	ENSG00000132185.12_161680998_161681264	1	1	161597206	161676762	-0.262253	2.78949e-07	EUR373.exon.cis.FDR5.all.rs137.txt	rs138747765	0.500664	0.819147
rs72702132	ENSG00000132185.12	ENSG00000132185.12_161680998_161681264	1	1	161597206	161676762	-0.262253	2.78949e-07	EUR373.exon.cis.FDR5.all.rs137.txt	rs114945036	0.424364	0.825822
rs72702132	ENSG00000132185.12	ENSG00000132185.12_161680550_161680702	1	1	161597206	161676762	-0.25277	7.61225e-07	EUR373.exon.cis.FDR5.all.rs137.txt	rs138747765	0.500664	0.819147
rs72702132	ENSG00000132185.12	ENSG00000132185.12_161681724_161682008	1	1	161597206	161676762	-0.264974	2.07591e-07	EUR373.exon.cis.FDR5.all.rs137.txt	rs114945036	0.424364	0.825822
rs72702132	ENSG00000132185.12	ENSG00000132185.12_161681724_161682008	1	1	161597206	161676762	-0.264974	2.07591e-07	EUR373.exon.cis.FDR5.all.rs137.txt	rs138747765	0.500664	0.819147
rs72702132	ENSG00000143226.8	ENSG00000143226.8_161487765_161489358	1	1	161597206	161475220	0.273896	7.69908e-08	EUR373.exon.cis.FDR5.all.rs137.txt	rs138747765	0.500664	0.819147
rs72702132	ENSG00000132185.12	ENSG00000132185.12_161682875_161684141	1	1	161597206	161676762	-0.260604	3.33108e-07	EUR373.exon.cis.FDR5.all.rs137.txt	rs114945036	0.424364	0.825822
rs72702132	ENSG00000132185.12	ENSG00000132185.12_161682875_161684141	1	1	161597206	161676762	-0.260604	3.33108e-07	EUR373.exon.cis.FDR5.all.rs137.txt	rs138747765	0.500664	0.819147
rs72702132	ENSG00000143226.8	ENSG00000143226.8_161487765_161489358	1	1	161597206	161475220	0.273896	7.69908e-08	EUR373.exon.cis.FDR5.all.rs137.txt	rs114945036	0.424364	0.825822
rs74127074	ENSG00000132185.12	ENSG00000132185.12_161676762_161677133	1	1	161597264	161676762	-0.231934	6.02484e-06	EUR373.exon.cis.FDR5.all.rs137.txt	rs114945036	0.429957	0.803289
rs74127074	ENSG00000132185.12	ENSG00000132185.12_161680998_161681264	1	1	161597264	161676762	-0.262522	2.70954e-07	EUR373.exon.cis.FDR5.all.rs137.txt	rs114945036	0.429957	0.803289
rs74127074	ENSG00000132185.12	ENSG00000132185.12_161681724_161682008	1	1	161597264	161676762	-0.267458	1.58071e-07	EUR373.exon.cis.FDR5.all.rs137.txt	rs114945036	0.429957	0.803289
rs74127074	ENSG00000132185.12	ENSG00000132185.12_161676762_161677133	1	1	161597264	161676762	-0.231934	6.02484e-06	EUR373.exon.cis.FDR5.all.rs137.txt	rs138747765	0.512657	0.801022
rs74127074	ENSG00000132185.12	ENSG00000132185.12_161682875_161684141	1	1	161597264	161676762	-0.259957	3.57006e-07	EUR373.exon.cis.FDR5.all.rs137.txt	rs138747765	0.512657	0.801022
rs74127074	ENSG00000132185.12	ENSG00000132185.12_161680998_161681264	1	1	161597264	161676762	-0.262522	2.70954e-07	EUR373.exon.cis.FDR5.all.rs137.txt	rs138747765	0.512657	0.801022
rs74127074	ENSG00000132185.12	ENSG00000132185.12_161680550_161680702	1	1	161597264	161676762	-0.257852	4.467e-07	EUR373.exon.cis.FDR5.all.rs137.txt	rs138747765	0.512657	0.801022
rs74127074	ENSG00000132185.12	ENSG00000132185.12_161680550_161680702	1	1	161597264	161676762	-0.257852	4.467e-07	EUR373.exon.cis.FDR5.all.rs137.txt	rs114945036	0.429957	0.803289
rs74127074	ENSG00000132185.12	ENSG00000132185.12_161681724_161682008	1	1	161597264	161676762	-0.267458	1.58071e-07	EUR373.exon.cis.FDR5.all.rs137.txt	rs138747765	0.512657	0.801022
rs74127074	ENSG00000143226.8	ENSG00000143226.8_161487765_161489358	1	1	161597264	161475220	0.285407	2.02974e-08	EUR373.exon.cis.FDR5.all.rs137.txt	rs138747765	0.512657	0.801022
rs74127074	ENSG00000143226.8	ENSG00000143226.8_161487765_161489358	1	1	161597264	161475220	0.285407	2.02974e-08	EUR373.exon.cis.FDR5.all.rs137.txt	rs114945036	0.429957	0.803289
rs74127074	ENSG00000132185.12	ENSG00000132185.12_161682875_161684141	1	1	161597264	161676762	-0.259957	3.57006e-07	EUR373.exon.cis.FDR5.all.rs137.txt	rs114945036	0.429957	0.803289
rs67295569	ENSG00000143226.8	ENSG00000143226.8_161487765_161489358	1	1	161597821	161475220	-0.256452	5.17925e-07	EUR373.exon.cis.FDR5.all.rs137.txt	rs138747765	0.33835	0.916767
rs67295569	ENSG00000143226.8	ENSG00000143226.8_161487765_161489358	1	1	161597821	161475220	-0.256452	5.17925e-07	EUR373.exon.cis.FDR5.all.rs137.txt	rs114945036	0.290525	0.930241
rs61803015	ENSG00000143226.8	ENSG00000143226.8_161487765_161489358	1	1	161597987	161475220	-0.244604	1.75088e-06	EUR373.exon.cis.FDR5.all.rs137.txt	rs114945036	0.415617	0.832369
rs61803015	ENSG00000143226.8	ENSG00000143226.8_161487765_161489358	1	1	161597987	161475220	-0.244604	1.75088e-06	EUR373.exon.cis.FDR5.all.rs137.txt	rs138747765	0.488507	0.824093
rs61803015	ENSG00000132185.12	ENSG00000132185.12_161680998_161681264	1	1	161597987	161676762	0.259864	3.60561e-07	EUR373.exon.cis.FDR5.all.rs137.txt	rs114945036	0.415617	0.832369
rs61803015	ENSG00000132185.12	ENSG00000132185.12_161682875_161684141	1	1	161597987	161676762	0.260462	3.38196e-07	EUR373.exon.cis.FDR5.all.rs137.txt	rs114945036	0.415617	0.832369
rs61803015	ENSG00000132185.12	ENSG00000132185.12_161680550_161680702	1	1	161597987	161676762	0.246748	1.41101e-06	EUR373.exon.cis.FDR5.all.rs137.txt	rs114945036	0.415617	0.832369
rs61803015	ENSG00000132185.12	ENSG00000132185.12_161680550_161680702	1	1	161597987	161676762	0.246748	1.41101e-06	EUR373.exon.cis.FDR5.all.rs137.txt	rs138747765	0.488507	0.824093
rs61803015	ENSG00000132185.12	ENSG00000132185.12_161681724_161682008	1	1	161597987	161676762	0.258999	3.95432e-07	EUR373.exon.cis.FDR5.all.rs137.txt	rs114945036	0.415617	0.832369
rs61803015	ENSG00000132185.12	ENSG00000132185.12_161681724_161682008	1	1	161597987	161676762	0.258999	3.95432e-07	EUR373.exon.cis.FDR5.all.rs137.txt	rs138747765	0.488507	0.824093
rs61803015	ENSG00000132185.12	ENSG00000132185.12_161682875_161684141	1	1	161597987	161676762	0.260462	3.38196e-07	EUR373.exon.cis.FDR5.all.rs137.txt	rs138747765	0.488507	0.824093
rs61803015	ENSG00000132185.12	ENSG00000132185.12_161680998_161681264	1	1	161597987	161676762	0.259864	3.60561e-07	EUR373.exon.cis.FDR5.all.rs137.txt	rs138747765	0.488507	0.824093
rs34612244	ENSG00000132185.12	ENSG00000132185.12_161681724_161682008	1	1	161598278	161676762	0.260486	3.37343e-07	EUR373.exon.cis.FDR5.all.rs137.txt	rs114945036	0.39491	0.803998
rs34612244	ENSG00000132185.12	ENSG00000132185.12_161680998_161681264	1	1	161598278	161676762	0.262755	2.64206e-07	EUR373.exon.cis.FDR5.all.rs137.txt	rs114945036	0.39491	0.803998
rs34612244	ENSG00000132185.12	ENSG00000132185.12_161680550_161680702	1	1	161598278	161676762	0.247294	1.33499e-06	EUR373.exon.cis.FDR5.all.rs137.txt	rs114945036	0.39491	0.803998
rs34612244	ENSG00000132185.12	ENSG00000132185.12_161680998_161681264	1	1	161598278	161676762	0.262755	2.64206e-07	EUR373.exon.cis.FDR5.all.rs137.txt	rs138747765	0.469039	0.80017
rs34612244	ENSG00000132185.12	ENSG00000132185.12_161681724_161682008	1	1	161598278	161676762	0.260486	3.37343e-07	EUR373.exon.cis.FDR5.all.rs137.txt	rs138747765	0.469039	0.80017
rs34612244	ENSG00000132185.12	ENSG00000132185.12_161682875_161684141	1	1	161598278	161676762	0.259542	3.73197e-07	EUR373.exon.cis.FDR5.all.rs137.txt	rs114945036	0.39491	0.803998
rs34612244	ENSG00000132185.12	ENSG00000132185.12_161682875_161684141	1	1	161598278	161676762	0.259542	3.73197e-07	EUR373.exon.cis.FDR5.all.rs137.txt	rs138747765	0.469039	0.80017
rs34612244	ENSG00000132185.12	ENSG00000132185.12_161680550_161680702	1	1	161598278	161676762	0.247294	1.33499e-06	EUR373.exon.cis.FDR5.all.rs137.txt	rs138747765	0.469039	0.80017
rs34612244	ENSG00000143226.8	ENSG00000143226.8_161487765_161489358	1	1	161598278	161475220	-0.248994	1.12298e-06	EUR373.exon.cis.FDR5.all.rs137.txt	rs114945036	0.39491	0.803998
rs34612244	ENSG00000143226.8	ENSG00000143226.8_161487765_161489358	1	1	161598278	161475220	-0.248994	1.12298e-06	EUR373.exon.cis.FDR5.all.rs137.txt	rs138747765	0.469039	0.80017
rs72704050	ENSG00000143226.8	ENSG00000143226.8_161487765_161489358	1	1	161600592	161475220	-0.249087	1.1123e-06	EUR373.exon.cis.FDR5.all.rs137.txt	rs138747765	0.308386	0.911223
rs72704050	ENSG00000143226.8	ENSG00000143226.8_161487765_161489358	1	1	161600592	161475220	-0.249087	1.1123e-06	EUR373.exon.cis.FDR5.all.rs137.txt	rs114945036	0.265416	0.925697
rs77109226	ENSG00000132185.12	ENSG00000132185.12_161682875_161684141	1	1	161600632	161676762	-0.260468	3.3798e-07	EUR373.exon.cis.FDR5.all.rs137.txt	rs114945036	0.385005	0.786594
rs77109226	ENSG00000132185.12	ENSG00000132185.12_161681724_161682008	1	1	161600632	161676762	-0.258319	4.25077e-07	EUR373.exon.cis.FDR5.all.rs137.txt	rs138747765	0.450483	0.777012
rs77109226	ENSG00000132185.12	ENSG00000132185.12_161680550_161680702	1	1	161600632	161676762	-0.242329	2.19693e-06	EUR373.exon.cis.FDR5.all.rs137.txt	rs114945036	0.385005	0.786594
rs77109226	ENSG00000143226.8	ENSG00000143226.8_161487765_161489358	1	1	161600632	161475220	0.228654	8.2042e-06	EUR373.exon.cis.FDR5.all.rs137.txt	rs138747765	0.450483	0.777012
rs77109226	ENSG00000132185.12	ENSG00000132185.12_161681724_161682008	1	1	161600632	161676762	-0.258319	4.25077e-07	EUR373.exon.cis.FDR5.all.rs137.txt	rs114945036	0.385005	0.786594
rs77109226	ENSG00000132185.12	ENSG00000132185.12_161680550_161680702	1	1	161600632	161676762	-0.242329	2.19693e-06	EUR373.exon.cis.FDR5.all.rs137.txt	rs138747765	0.450483	0.777012
rs77109226	ENSG00000132185.12	ENSG00000132185.12_161680998_161681264	1	1	161600632	161676762	-0.260619	3.32575e-07	EUR373.exon.cis.FDR5.all.rs137.txt	rs138747765	0.450483	0.777012
rs77109226	ENSG00000132185.12	ENSG00000132185.12_161680998_161681264	1	1	161600632	161676762	-0.260619	3.32575e-07	EUR373.exon.cis.FDR5.all.rs137.txt	rs114945036	0.385005	0.786594
rs77109226	ENSG00000143226.8	ENSG00000143226.8_161487765_161489358	1	1	161600632	161475220	0.228654	8.2042e-06	EUR373.exon.cis.FDR5.all.rs137.txt	rs114945036	0.385005	0.786594
rs77109226	ENSG00000132185.12	ENSG00000132185.12_161682875_161684141	1	1	161600632	161676762	-0.260468	3.3798e-07	EUR373.exon.cis.FDR5.all.rs137.txt	rs138747765	0.450483	0.777012
rs78154415	ENSG00000132185.12	ENSG00000132185.12_161682875_161684141	1	1	161600649	161676762	-0.249321	1.08605e-06	EUR373.exon.cis.FDR5.all.rs137.txt	rs114945036	0.400802	0.790269
rs78154415	ENSG00000132185.12	ENSG00000132185.12_161680998_161681264	1	1	161600649	161676762	-0.256673	5.06021e-07	EUR373.exon.cis.FDR5.all.rs137.txt	rs138747765	0.448966	0.763816
rs78154415	ENSG00000132185.12	ENSG00000132185.12_161681724_161682008	1	1	161600649	161676762	-0.252669	7.69252e-07	EUR373.exon.cis.FDR5.all.rs137.txt	rs138747765	0.448966	0.763816
rs78154415	ENSG00000143226.8	ENSG00000143226.8_161487765_161489358	1	1	161600649	161475220	0.230552	6.8654e-06	EUR373.exon.cis.FDR5.all.rs137.txt	rs138747765	0.448966	0.763816
rs78154415	ENSG00000132185.12	ENSG00000132185.12_161682875_161684141	1	1	161600649	161676762	-0.249321	1.08605e-06	EUR373.exon.cis.FDR5.all.rs137.txt	rs138747765	0.448966	0.763816
rs78154415	ENSG00000132185.12	ENSG00000132185.12_161680998_161681264	1	1	161600649	161676762	-0.256673	5.06021e-07	EUR373.exon.cis.FDR5.all.rs137.txt	rs114945036	0.400802	0.790269
rs78154415	ENSG00000143226.8	ENSG00000143226.8_161487765_161489358	1	1	161600649	161475220	0.230552	6.8654e-06	EUR373.exon.cis.FDR5.all.rs137.txt	rs114945036	0.400802	0.790269
rs78154415	ENSG00000132185.12	ENSG00000132185.12_161680550_161680702	1	1	161600649	161676762	-0.240493	2.63428e-06	EUR373.exon.cis.FDR5.all.rs137.txt	rs114945036	0.400802	0.790269
rs78154415	ENSG00000132185.12	ENSG00000132185.12_161680550_161680702	1	1	161600649	161676762	-0.240493	2.63428e-06	EUR373.exon.cis.FDR5.all.rs137.txt	rs138747765	0.448966	0.763816
rs78154415	ENSG00000132185.12	ENSG00000132185.12_161681724_161682008	1	1	161600649	161676762	-0.252669	7.69252e-07	EUR373.exon.cis.FDR5.all.rs137.txt	rs114945036	0.400802	0.790269
rs74127076	ENSG00000143226.8	ENSG00000143226.8_161487765_161489358	1	1	161600744	161475220	0.244374	1.7918e-06	EUR373.exon.cis.FDR5.all.rs137.txt	rs114945036	0.415617	0.832369
rs74127076	ENSG00000132185.12	ENSG00000132185.12_161680550_161680702	1	1	161600744	161676762	-0.244201	1.823e-06	EUR373.exon.cis.FDR5.all.rs137.txt	rs138747765	0.488507	0.824093
rs74127076	ENSG00000132185.12	ENSG00000132185.12_161681724_161682008	1	1	161600744	161676762	-0.256808	4.98828e-07	EUR373.exon.cis.FDR5.all.rs137.txt	rs138747765	0.488507	0.824093
rs74127076	ENSG00000132185.12	ENSG00000132185.12_161680998_161681264	1	1	161600744	161676762	-0.257633	4.57173e-07	EUR373.exon.cis.FDR5.all.rs137.txt	rs114945036	0.415617	0.832369
rs74127076	ENSG00000132185.12	ENSG00000132185.12_161680550_161680702	1	1	161600744	161676762	-0.244201	1.823e-06	EUR373.exon.cis.FDR5.all.rs137.txt	rs114945036	0.415617	0.832369
rs74127076	ENSG00000132185.12	ENSG00000132185.12_161680998_161681264	1	1	161600744	161676762	-0.257633	4.57173e-07	EUR373.exon.cis.FDR5.all.rs137.txt	rs138747765	0.488507	0.824093
rs74127076	ENSG00000143226.8	ENSG00000143226.8_161487765_161489358	1	1	161600744	161475220	0.244374	1.7918e-06	EUR373.exon.cis.FDR5.all.rs137.txt	rs138747765	0.488507	0.824093
rs74127076	ENSG00000132185.12	ENSG00000132185.12_161682875_161684141	1	1	161600744	161676762	-0.257611	4.58247e-07	EUR373.exon.cis.FDR5.all.rs137.txt	rs114945036	0.415617	0.832369
rs74127076	ENSG00000132185.12	ENSG00000132185.12_161682875_161684141	1	1	161600744	161676762	-0.257611	4.58247e-07	EUR373.exon.cis.FDR5.all.rs137.txt	rs138747765	0.488507	0.824093
rs74127076	ENSG00000132185.12	ENSG00000132185.12_161681724_161682008	1	1	161600744	161676762	-0.256808	4.98828e-07	EUR373.exon.cis.FDR5.all.rs137.txt	rs114945036	0.415617	0.832369
rs3883934	ENSG00000132185.12	ENSG00000132185.12_161680998_161681264	1	1	161600832	161676762	0.254594	6.29478e-07	EUR373.exon.cis.FDR5.all.rs137.txt	rs138747765	0.491728	0.831826
rs3883934	ENSG00000132185.12	ENSG00000132185.12_161682875_161684141	1	1	161600832	161676762	0.253456	7.08877e-07	EUR373.exon.cis.FDR5.all.rs137.txt	rs114945036	0.419907	0.841733
rs3883934	ENSG00000132185.12	ENSG00000132185.12_161680550_161680702	1	1	161600832	161676762	0.241958	2.27938e-06	EUR373.exon.cis.FDR5.all.rs137.txt	rs114945036	0.419907	0.841733
rs3883934	ENSG00000143226.8	ENSG00000143226.8_161487765_161489358	1	1	161600832	161475220	-0.246985	1.37756e-06	EUR373.exon.cis.FDR5.all.rs137.txt	rs138747765	0.491728	0.831826
rs3883934	ENSG00000132185.12	ENSG00000132185.12_161680550_161680702	1	1	161600832	161676762	0.241958	2.27938e-06	EUR373.exon.cis.FDR5.all.rs137.txt	rs138747765	0.491728	0.831826
rs3883934	ENSG00000132185.12	ENSG00000132185.12_161682875_161684141	1	1	161600832	161676762	0.253456	7.08877e-07	EUR373.exon.cis.FDR5.all.rs137.txt	rs138747765	0.491728	0.831826
rs3883934	ENSG00000132185.12	ENSG00000132185.12_161681724_161682008	1	1	161600832	161676762	0.253468	7.07994e-07	EUR373.exon.cis.FDR5.all.rs137.txt	rs138747765	0.491728	0.831826
rs3883934	ENSG00000132185.12	ENSG00000132185.12_161681724_161682008	1	1	161600832	161676762	0.253468	7.07994e-07	EUR373.exon.cis.FDR5.all.rs137.txt	rs114945036	0.419907	0.841733
rs3883934	ENSG00000143226.8	ENSG00000143226.8_161487765_161489358	1	1	161600832	161475220	-0.246985	1.37756e-06	EUR373.exon.cis.FDR5.all.rs137.txt	rs114945036	0.419907	0.841733
rs3883934	ENSG00000132185.12	ENSG00000132185.12_161680998_161681264	1	1	161600832	161676762	0.254594	6.29478e-07	EUR373.exon.cis.FDR5.all.rs137.txt	rs114945036	0.419907	0.841733
rs34085961	ENSG00000132185.12	ENSG00000132185.12_161680998_161681264	1	1	161600995	161676762	-0.254035	6.6732e-07	EUR373.exon.cis.FDR5.all.rs137.txt	rs114945036	0.411202	0.840521
rs34085961	ENSG00000132185.12	ENSG00000132185.12_161680550_161680702	1	1	161600995	161676762	-0.244123	1.83737e-06	EUR373.exon.cis.FDR5.all.rs137.txt	rs114945036	0.411202	0.840521
rs34085961	ENSG00000132185.12	ENSG00000132185.12_161682875_161684141	1	1	161600995	161676762	-0.252076	8.18013e-07	EUR373.exon.cis.FDR5.all.rs137.txt	rs138747765	0.481273	0.830402
rs34085961	ENSG00000132185.12	ENSG00000132185.12_161680998_161681264	1	1	161600995	161676762	-0.254035	6.6732e-07	EUR373.exon.cis.FDR5.all.rs137.txt	rs138747765	0.481273	0.830402
rs34085961	ENSG00000132185.12	ENSG00000132185.12_161682875_161684141	1	1	161600995	161676762	-0.252076	8.18013e-07	EUR373.exon.cis.FDR5.all.rs137.txt	rs114945036	0.411202	0.840521
rs34085961	ENSG00000143226.8	ENSG00000143226.8_161487765_161489358	1	1	161600995	161475220	0.238581	3.17742e-06	EUR373.exon.cis.FDR5.all.rs137.txt	rs114945036	0.411202	0.840521
rs34085961	ENSG00000143226.8	ENSG00000143226.8_161487765_161489358	1	1	161600995	161475220	0.238581	3.17742e-06	EUR373.exon.cis.FDR5.all.rs137.txt	rs138747765	0.481273	0.830402
rs34085961	ENSG00000132185.12	ENSG00000132185.12_161681724_161682008	1	1	161600995	161676762	-0.251675	8.52659e-07	EUR373.exon.cis.FDR5.all.rs137.txt	rs114945036	0.411202	0.840521
rs34085961	ENSG00000132185.12	ENSG00000132185.12_161680550_161680702	1	1	161600995	161676762	-0.244123	1.83737e-06	EUR373.exon.cis.FDR5.all.rs137.txt	rs138747765	0.481273	0.830402
rs34085961	ENSG00000132185.12	ENSG00000132185.12_161681724_161682008	1	1	161600995	161676762	-0.251675	8.52659e-07	EUR373.exon.cis.FDR5.all.rs137.txt	rs138747765	0.481273	0.830402
rs61803026	ENSG00000143226.8	ENSG00000143226.8_161487765_161489358	1	1	161601118	161475220	0.224047	1.25643e-05	EUR373.exon.cis.FDR5.all.rs137.txt	rs114945036	0.375583	0.825104
rs61803026	ENSG00000143226.8	ENSG00000143226.8_161487765_161489358	1	1	161601118	161475220	0.224047	1.25643e-05	EUR373.exon.cis.FDR5.all.rs137.txt	rs138747765	0.440895	0.816385
rs61803026	ENSG00000132185.12	ENSG00000132185.12_161680998_161681264	1	1	161601118	161676762	-0.243263	2.00208e-06	EUR373.exon.cis.FDR5.all.rs137.txt	rs138747765	0.440895	0.816385
rs61803026	ENSG00000132185.12	ENSG00000132185.12_161680550_161680702	1	1	161601118	161676762	-0.230374	6.98196e-06	EUR373.exon.cis.FDR5.all.rs137.txt	rs138747765	0.440895	0.816385
rs61803026	ENSG00000132185.12	ENSG00000132185.12_161682875_161684141	1	1	161601118	161676762	-0.234097	4.90228e-06	EUR373.exon.cis.FDR5.all.rs137.txt	rs138747765	0.440895	0.816385
rs61803026	ENSG00000132185.12	ENSG00000132185.12_161682875_161684141	1	1	161601118	161676762	-0.234097	4.90228e-06	EUR373.exon.cis.FDR5.all.rs137.txt	rs114945036	0.375583	0.825104
rs61803026	ENSG00000132185.12	ENSG00000132185.12_161681724_161682008	1	1	161601118	161676762	-0.241335	2.42439e-06	EUR373.exon.cis.FDR5.all.rs137.txt	rs138747765	0.440895	0.816385
rs61803026	ENSG00000132185.12	ENSG00000132185.12_161680998_161681264	1	1	161601118	161676762	-0.243263	2.00208e-06	EUR373.exon.cis.FDR5.all.rs137.txt	rs114945036	0.375583	0.825104
rs61803026	ENSG00000132185.12	ENSG00000132185.12_161680550_161680702	1	1	161601118	161676762	-0.230374	6.98196e-06	EUR373.exon.cis.FDR5.all.rs137.txt	rs114945036	0.375583	0.825104
rs61803026	ENSG00000132185.12	ENSG00000132185.12_161681724_161682008	1	1	161601118	161676762	-0.241335	2.42439e-06	EUR373.exon.cis.FDR5.all.rs137.txt	rs114945036	0.375583	0.825104
rs34322334	ENSG00000132185.12	ENSG00000132185.12_161682875_161684141	1	1	161601173	161676762	-0.260715	3.29146e-07	EUR373.exon.cis.FDR5.all.rs137.txt	rs114945036	0.418749	0.832967
rs34322334	ENSG00000132185.12	ENSG00000132185.12_161682875_161684141	1	1	161601173	161676762	-0.260715	3.29146e-07	EUR373.exon.cis.FDR5.all.rs137.txt	rs138747765	0.492217	0.82471
rs34322334	ENSG00000132185.12	ENSG00000132185.12_161681724_161682008	1	1	161601173	161676762	-0.26053	3.35754e-07	EUR373.exon.cis.FDR5.all.rs137.txt	rs114945036	0.418749	0.832967
rs34322334	ENSG00000132185.12	ENSG00000132185.12_161680998_161681264	1	1	161601173	161676762	-0.262082	2.84158e-07	EUR373.exon.cis.FDR5.all.rs137.txt	rs138747765	0.492217	0.82471
rs34322334	ENSG00000132185.12	ENSG00000132185.12_161681724_161682008	1	1	161601173	161676762	-0.26053	3.35754e-07	EUR373.exon.cis.FDR5.all.rs137.txt	rs138747765	0.492217	0.82471
rs34322334	ENSG00000132185.12	ENSG00000132185.12_161680550_161680702	1	1	161601173	161676762	-0.248599	1.16915e-06	EUR373.exon.cis.FDR5.all.rs137.txt	rs138747765	0.492217	0.82471
rs34322334	ENSG00000132185.12	ENSG00000132185.12_161680550_161680702	1	1	161601173	161676762	-0.248599	1.16915e-06	EUR373.exon.cis.FDR5.all.rs137.txt	rs114945036	0.418749	0.832967
rs34322334	ENSG00000132185.12	ENSG00000132185.12_161680998_161681264	1	1	161601173	161676762	-0.262082	2.84158e-07	EUR373.exon.cis.FDR5.all.rs137.txt	rs114945036	0.418749	0.832967
rs34322334	ENSG00000143226.8	ENSG00000143226.8_161487765_161489358	1	1	161601173	161475220	0.236148	4.02456e-06	EUR373.exon.cis.FDR5.all.rs137.txt	rs138747765	0.492217	0.82471
rs34322334	ENSG00000143226.8	ENSG00000143226.8_161487765_161489358	1	1	161601173	161475220	0.236148	4.02456e-06	EUR373.exon.cis.FDR5.all.rs137.txt	rs114945036	0.418749	0.832967
rs35293629	ENSG00000132185.12	ENSG00000132185.12_161681724_161682008	1	1	161601231	161676762	-0.259791	3.63394e-07	EUR373.exon.cis.FDR5.all.rs137.txt	rs114945036	0.421392	0.825454
rs35293629	ENSG00000132185.12	ENSG00000132185.12_161680998_161681264	1	1	161601231	161676762	-0.263211	2.51487e-07	EUR373.exon.cis.FDR5.all.rs137.txt	rs114945036	0.421392	0.825454
rs35293629	ENSG00000132185.12	ENSG00000132185.12_161681724_161682008	1	1	161601231	161676762	-0.259791	3.63394e-07	EUR373.exon.cis.FDR5.all.rs137.txt	rs138747765	0.48683	0.810233
rs35293629	ENSG00000132185.12	ENSG00000132185.12_161680998_161681264	1	1	161601231	161676762	-0.263211	2.51487e-07	EUR373.exon.cis.FDR5.all.rs137.txt	rs138747765	0.48683	0.810233
rs35293629	ENSG00000132185.12	ENSG00000132185.12_161680550_161680702	1	1	161601231	161676762	-0.246687	1.4197e-06	EUR373.exon.cis.FDR5.all.rs137.txt	rs138747765	0.48683	0.810233
rs35293629	ENSG00000143226.8	ENSG00000143226.8_161487765_161489358	1	1	161601231	161475220	0.236624	3.84365e-06	EUR373.exon.cis.FDR5.all.rs137.txt	rs138747765	0.48683	0.810233
rs35293629	ENSG00000132185.12	ENSG00000132185.12_161682875_161684141	1	1	161601231	161676762	-0.262132	2.826e-07	EUR373.exon.cis.FDR5.all.rs137.txt	rs114945036	0.421392	0.825454
rs35293629	ENSG00000143226.8	ENSG00000143226.8_161487765_161489358	1	1	161601231	161475220	0.236624	3.84365e-06	EUR373.exon.cis.FDR5.all.rs137.txt	rs114945036	0.421392	0.825454
rs35293629	ENSG00000132185.12	ENSG00000132185.12_161682875_161684141	1	1	161601231	161676762	-0.262132	2.826e-07	EUR373.exon.cis.FDR5.all.rs137.txt	rs138747765	0.48683	0.810233
rs35293629	ENSG00000132185.12	ENSG00000132185.12_161680550_161680702	1	1	161601231	161676762	-0.246687	1.4197e-06	EUR373.exon.cis.FDR5.all.rs137.txt	rs114945036	0.421392	0.825454
rs61803028	ENSG00000132185.12	ENSG00000132185.12_161680265_161680282	1	1	161601295	161676762	0.242565	2.14611e-06	EUR373.exon.cis.FDR5.all.rs137.txt	rs138747765	0.00321047	0.234034
rs61803028	ENSG00000132185.12	ENSG00000132185.12_161680265_161680282	1	1	161601295	161676762	0.242565	2.14611e-06	EUR373.exon.cis.FDR5.all.rs137.txt	rs114945036	0.00198273	0.201398
rs34182452	ENSG00000132185.12	ENSG00000132185.12_161680550_161680702	1	1	161601350	161676762	-0.231185	6.46735e-06	EUR373.exon.cis.FDR5.all.rs137.txt	rs114945036	0.417193	0.808772
rs34182452	ENSG00000143226.8	ENSG00000143226.8_161487765_161489358	1	1	161601350	161475220	0.25278	7.60413e-07	EUR373.exon.cis.FDR5.all.rs137.txt	rs138747765	0.485305	0.796594
rs34182452	ENSG00000132185.12	ENSG00000132185.12_161681724_161682008	1	1	161601350	161676762	-0.24216	2.23423e-06	EUR373.exon.cis.FDR5.all.rs137.txt	rs138747765	0.485305	0.796594
rs34182452	ENSG00000132185.12	ENSG00000132185.12_161682875_161684141	1	1	161601350	161676762	-0.242175	2.23082e-06	EUR373.exon.cis.FDR5.all.rs137.txt	rs138747765	0.485305	0.796594
rs34182452	ENSG00000143226.8	ENSG00000143226.8_161487765_161489358	1	1	161601350	161475220	0.25278	7.60413e-07	EUR373.exon.cis.FDR5.all.rs137.txt	rs114945036	0.417193	0.808772
rs34182452	ENSG00000132185.12	ENSG00000132185.12_161680550_161680702	1	1	161601350	161676762	-0.231185	6.46735e-06	EUR373.exon.cis.FDR5.all.rs137.txt	rs138747765	0.485305	0.796594
rs34182452	ENSG00000132185.12	ENSG00000132185.12_161682875_161684141	1	1	161601350	161676762	-0.242175	2.23082e-06	EUR373.exon.cis.FDR5.all.rs137.txt	rs114945036	0.417193	0.808772
rs34182452	ENSG00000132185.12	ENSG00000132185.12_161680998_161681264	1	1	161601350	161676762	-0.24096	2.51572e-06	EUR373.exon.cis.FDR5.all.rs137.txt	rs114945036	0.417193	0.808772
rs34182452	ENSG00000132185.12	ENSG00000132185.12_161681724_161682008	1	1	161601350	161676762	-0.24216	2.23423e-06	EUR373.exon.cis.FDR5.all.rs137.txt	rs114945036	0.417193	0.808772
rs34182452	ENSG00000132185.12	ENSG00000132185.12_161680998_161681264	1	1	161601350	161676762	-0.24096	2.51572e-06	EUR373.exon.cis.FDR5.all.rs137.txt	rs138747765	0.485305	0.796594
rs35089383	ENSG00000132185.12	ENSG00000132185.12_161680550_161680702	1	1	161601370	161676762	-0.239765	2.82971e-06	EUR373.exon.cis.FDR5.all.rs137.txt	rs138747765	0.477656	0.795193
rs35089383	ENSG00000132185.12	ENSG00000132185.12_161680550_161680702	1	1	161601370	161676762	-0.239765	2.82971e-06	EUR373.exon.cis.FDR5.all.rs137.txt	rs114945036	0.420744	0.817245
rs35089383	ENSG00000132185.12	ENSG00000132185.12_161681724_161682008	1	1	161601370	161676762	-0.251917	8.3154e-07	EUR373.exon.cis.FDR5.all.rs137.txt	rs138747765	0.477656	0.795193
rs35089383	ENSG00000132185.12	ENSG00000132185.12_161681724_161682008	1	1	161601370	161676762	-0.251917	8.3154e-07	EUR373.exon.cis.FDR5.all.rs137.txt	rs114945036	0.420744	0.817245
rs35089383	ENSG00000132185.12	ENSG00000132185.12_161680998_161681264	1	1	161601370	161676762	-0.252987	7.44236e-07	EUR373.exon.cis.FDR5.all.rs137.txt	rs138747765	0.477656	0.795193
rs35089383	ENSG00000132185.12	ENSG00000132185.12_161682875_161684141	1	1	161601370	161676762	-0.25078	9.35031e-07	EUR373.exon.cis.FDR5.all.rs137.txt	rs114945036	0.420744	0.817245
rs35089383	ENSG00000143226.8	ENSG00000143226.8_161487765_161489358	1	1	161601370	161475220	0.239238	2.97974e-06	EUR373.exon.cis.FDR5.all.rs137.txt	rs114945036	0.420744	0.817245
rs35089383	ENSG00000132185.12	ENSG00000132185.12_161680998_161681264	1	1	161601370	161676762	-0.252987	7.44236e-07	EUR373.exon.cis.FDR5.all.rs137.txt	rs114945036	0.420744	0.817245
rs35089383	ENSG00000132185.12	ENSG00000132185.12_161682875_161684141	1	1	161601370	161676762	-0.25078	9.35031e-07	EUR373.exon.cis.FDR5.all.rs137.txt	rs138747765	0.477656	0.795193
rs35089383	ENSG00000143226.8	ENSG00000143226.8_161487765_161489358	1	1	161601370	161475220	0.239238	2.97974e-06	EUR373.exon.cis.FDR5.all.rs137.txt	rs138747765	0.477656	0.795193
rs61803029	ENSG00000132185.12	ENSG00000132185.12_161680265_161680282	1	1	161601521	161676762	0.252576	7.76741e-07	EUR373.exon.cis.FDR5.all.rs137.txt	rs138747765	0.000997103	0.125629
rs61803029	ENSG00000132185.12	ENSG00000132185.12_161680265_161680282	1	1	161601521	161676762	0.252576	7.76741e-07	EUR373.exon.cis.FDR5.all.rs137.txt	rs114945036	0.00142737	0.164595
rs115878669	ENSG00000132185.12	ENSG00000132185.12_161680998_161681264	1	1	161601979	161676762	-0.249993	1.0138e-06	EUR373.exon.cis.FDR5.all.rs137.txt	rs138747765	0.193364	0.749545
rs115878669	ENSG00000132185.12	ENSG00000132185.12_161681724_161682008	1	1	161601979	161676762	-0.235643	4.22594e-06	EUR373.exon.cis.FDR5.all.rs137.txt	rs114945036	0.198246	0.693081
rs115878669	ENSG00000132185.12	ENSG00000132185.12_161681724_161682008	1	1	161601979	161676762	-0.235643	4.22594e-06	EUR373.exon.cis.FDR5.all.rs137.txt	rs138747765	0.193364	0.749545
rs115878669	ENSG00000132185.12	ENSG00000132185.12_161680998_161681264	1	1	161601979	161676762	-0.249993	1.0138e-06	EUR373.exon.cis.FDR5.all.rs137.txt	rs114945036	0.198246	0.693081
rs1674762	ENSG00000132185.12	ENSG00000132185.12_161680998_161681264	1	1	161602226	161676762	-0.230845	6.67839e-06	EUR373.exon.cis.FDR5.all.rs137.txt	rs114945036	0.164933	0.708191
rs1674762	ENSG00000132185.12	ENSG00000132185.12_161680998_161681264	1	1	161602226	161676762	-0.230845	6.67839e-06	EUR373.exon.cis.FDR5.all.rs137.txt	rs138747765	0.150421	0.74059
rs61803031	ENSG00000132185.12	ENSG00000132185.12_161680265_161680282	1	1	161602254	161676762	0.239523	2.89778e-06	EUR373.exon.cis.FDR5.all.rs137.txt	rs138747765	0.00232639	0.198134
rs61803031	ENSG00000132185.12	ENSG00000132185.12_161680265_161680282	1	1	161602254	161676762	0.239523	2.89778e-06	EUR373.exon.cis.FDR5.all.rs137.txt	rs114945036	0.00221284	0.211602
rs77717968	ENSG00000132185.12	ENSG00000132185.12_161680998_161681264	1	1	161602299	161676762	-0.237283	3.60561e-06	EUR373.exon.cis.FDR5.all.rs137.txt	rs138747765	0.339284	0.673887
rs77717968	ENSG00000132185.12	ENSG00000132185.12_161680998_161681264	1	1	161602299	161676762	-0.237283	3.60561e-06	EUR373.exon.cis.FDR5.all.rs137.txt	rs114945036	0.281819	0.56087
rs77717968	ENSG00000132185.12	ENSG00000132185.12_161681724_161682008	1	1	161602299	161676762	-0.234843	4.56402e-06	EUR373.exon.cis.FDR5.all.rs137.txt	rs138747765	0.339284	0.673887
rs77717968	ENSG00000132185.12	ENSG00000132185.12_161682875_161684141	1	1	161602299	161676762	-0.229411	7.64333e-06	EUR373.exon.cis.FDR5.all.rs137.txt	rs114945036	0.281819	0.56087
rs77717968	ENSG00000132185.12	ENSG00000132185.12_161681724_161682008	1	1	161602299	161676762	-0.234843	4.56402e-06	EUR373.exon.cis.FDR5.all.rs137.txt	rs114945036	0.281819	0.56087
rs77717968	ENSG00000132185.12	ENSG00000132185.12_161682875_161684141	1	1	161602299	161676762	-0.229411	7.64333e-06	EUR373.exon.cis.FDR5.all.rs137.txt	rs138747765	0.339284	0.673887
rs77717968	ENSG00000143226.8	ENSG00000143226.8_161487765_161489358	1	1	161602299	161475220	0.252878	7.5277e-07	EUR373.exon.cis.FDR5.all.rs137.txt	rs114945036	0.281819	0.56087
rs77717968	ENSG00000143226.8	ENSG00000143226.8_161487765_161489358	1	1	161602299	161475220	0.252878	7.5277e-07	EUR373.exon.cis.FDR5.all.rs137.txt	rs138747765	0.339284	0.673887
rs145510048	ENSG00000132185.12	ENSG00000132185.12_161681724_161682008	1	1	161605454	161676762	-0.269903	1.2055e-07	EUR373.exon.cis.FDR5.all.rs137.txt	rs138747765	0.247378	0.693088
rs145510048	ENSG00000132185.12	ENSG00000132185.12_161682875_161684141	1	1	161605454	161676762	-0.255882	5.49968e-07	EUR373.exon.cis.FDR5.all.rs137.txt	rs138747765	0.247378	0.693088
rs145510048	ENSG00000132185.12	ENSG00000132185.12_161680998_161681264	1	1	161605454	161676762	-0.274989	6.80131e-08	EUR373.exon.cis.FDR5.all.rs137.txt	rs138747765	0.247378	0.693088
rs145510048	ENSG00000132185.12	ENSG00000132185.12_161676762_161677133	1	1	161605454	161676762	-0.238602	3.17111e-06	EUR373.exon.cis.FDR5.all.rs137.txt	rs138747765	0.247378	0.693088
rs145510048	ENSG00000132185.12	ENSG00000132185.12_161680550_161680702	1	1	161605454	161676762	-0.263384	2.4682e-07	EUR373.exon.cis.FDR5.all.rs137.txt	rs138747765	0.247378	0.693088
rs145510048	ENSG00000132185.12	ENSG00000132185.12_161680998_161681264	1	1	161605454	161676762	-0.274989	6.80131e-08	EUR373.exon.cis.FDR5.all.rs137.txt	rs114945036	0.251131	0.637719
rs145510048	ENSG00000132185.12	ENSG00000132185.12_161680550_161680702	1	1	161605454	161676762	-0.263384	2.4682e-07	EUR373.exon.cis.FDR5.all.rs137.txt	rs114945036	0.251131	0.637719
rs145510048	ENSG00000132185.12	ENSG00000132185.12_161682875_161684141	1	1	161605454	161676762	-0.255882	5.49968e-07	EUR373.exon.cis.FDR5.all.rs137.txt	rs114945036	0.251131	0.637719
rs145510048	ENSG00000132185.12	ENSG00000132185.12_161676762_161677133	1	1	161605454	161676762	-0.238602	3.17111e-06	EUR373.exon.cis.FDR5.all.rs137.txt	rs114945036	0.251131	0.637719
rs145510048	ENSG00000132185.12	ENSG00000132185.12_161681724_161682008	1	1	161605454	161676762	-0.269903	1.2055e-07	EUR373.exon.cis.FDR5.all.rs137.txt	rs114945036	0.251131	0.637719
rs79377415	ENSG00000132185.12	ENSG00000132185.12_161676762_161677133	1	1	161605822	161676762	-0.235436	4.3109e-06	EUR373.exon.cis.FDR5.all.rs137.txt	rs138747765	0.423837	0.721457
rs79377415	ENSG00000132185.12	ENSG00000132185.12_161680550_161680702	1	1	161605822	161676762	-0.265561	1.94696e-07	EUR373.exon.cis.FDR5.all.rs137.txt	rs114945036	0.361736	0.729853
rs79377415	ENSG00000132185.12	ENSG00000132185.12_161682875_161684141	1	1	161605822	161676762	-0.284241	2.3296e-08	EUR373.exon.cis.FDR5.all.rs137.txt	rs138747765	0.423837	0.721457
rs79377415	ENSG00000143226.8	ENSG00000143226.8_161487765_161489358	1	1	161605822	161475220	0.25351	7.04842e-07	EUR373.exon.cis.FDR5.all.rs137.txt	rs138747765	0.423837	0.721457
rs79377415	ENSG00000132185.12	ENSG00000132185.12_161681724_161682008	1	1	161605822	161676762	-0.276982	5.41785e-08	EUR373.exon.cis.FDR5.all.rs137.txt	rs114945036	0.361736	0.729853
rs79377415	ENSG00000132185.12	ENSG00000132185.12_161681724_161682008	1	1	161605822	161676762	-0.276982	5.41785e-08	EUR373.exon.cis.FDR5.all.rs137.txt	rs138747765	0.423837	0.721457
rs79377415	ENSG00000143226.8	ENSG00000143226.8_161487765_161489358	1	1	161605822	161475220	0.25351	7.04842e-07	EUR373.exon.cis.FDR5.all.rs137.txt	rs114945036	0.361736	0.729853
rs79377415	ENSG00000132185.12	ENSG00000132185.12_161680550_161680702	1	1	161605822	161676762	-0.265561	1.94696e-07	EUR373.exon.cis.FDR5.all.rs137.txt	rs138747765	0.423837	0.721457
rs79377415	ENSG00000132185.12	ENSG00000132185.12_161676762_161677133	1	1	161605822	161676762	-0.235436	4.3109e-06	EUR373.exon.cis.FDR5.all.rs137.txt	rs114945036	0.361736	0.729853
rs79377415	ENSG00000132185.12	ENSG00000132185.12_161680998_161681264	1	1	161605822	161676762	-0.276967	5.42693e-08	EUR373.exon.cis.FDR5.all.rs137.txt	rs138747765	0.423837	0.721457
rs79377415	ENSG00000132185.12	ENSG00000132185.12_161682875_161684141	1	1	161605822	161676762	-0.284241	2.3296e-08	EUR373.exon.cis.FDR5.all.rs137.txt	rs114945036	0.361736	0.729853
rs79377415	ENSG00000132185.12	ENSG00000132185.12_161680998_161681264	1	1	161605822	161676762	-0.276967	5.42693e-08	EUR373.exon.cis.FDR5.all.rs137.txt	rs114945036	0.361736	0.729853
rs117827527	ENSG00000132185.12	ENSG00000132185.12_161682875_161684141	1	1	161605889	161676762	-0.251313	8.851e-07	EUR373.exon.cis.FDR5.all.rs137.txt	rs138747765	0.36992	0.636941
rs117827527	ENSG00000132185.12	ENSG00000132185.12_161680998_161681264	1	1	161605889	161676762	-0.254377	6.43954e-07	EUR373.exon.cis.FDR5.all.rs137.txt	rs114945036	0.343166	0.612541
rs117827527	ENSG00000132185.12	ENSG00000132185.12_161682875_161684141	1	1	161605889	161676762	-0.251313	8.851e-07	EUR373.exon.cis.FDR5.all.rs137.txt	rs114945036	0.343166	0.612541
rs117827527	ENSG00000132185.12	ENSG00000132185.12_161680550_161680702	1	1	161605889	161676762	-0.23676	3.79328e-06	EUR373.exon.cis.FDR5.all.rs137.txt	rs138747765	0.36992	0.636941
rs117827527	ENSG00000132185.12	ENSG00000132185.12_161680998_161681264	1	1	161605889	161676762	-0.254377	6.43954e-07	EUR373.exon.cis.FDR5.all.rs137.txt	rs138747765	0.36992	0.636941
rs117827527	ENSG00000132185.12	ENSG00000132185.12_161681724_161682008	1	1	161605889	161676762	-0.249549	1.06093e-06	EUR373.exon.cis.FDR5.all.rs137.txt	rs114945036	0.343166	0.612541
rs117827527	ENSG00000132185.12	ENSG00000132185.12_161681724_161682008	1	1	161605889	161676762	-0.249549	1.06093e-06	EUR373.exon.cis.FDR5.all.rs137.txt	rs138747765	0.36992	0.636941
rs117827527	ENSG00000132185.12	ENSG00000132185.12_161680550_161680702	1	1	161605889	161676762	-0.23676	3.79328e-06	EUR373.exon.cis.FDR5.all.rs137.txt	rs114945036	0.343166	0.612541
rs117827527	ENSG00000143226.8	ENSG00000143226.8_161487765_161489358	1	1	161605889	161475220	0.233129	5.3776e-06	EUR373.exon.cis.FDR5.all.rs137.txt	rs138747765	0.36992	0.636941
rs117827527	ENSG00000143226.8	ENSG00000143226.8_161487765_161489358	1	1	161605889	161475220	0.233129	5.3776e-06	EUR373.exon.cis.FDR5.all.rs137.txt	rs114945036	0.343166	0.612541
rs61803035	ENSG00000132185.12	ENSG00000132185.12_161680265_161680282	1	1	161606170	161676762	0.23302	5.43387e-06	EUR373.exon.cis.FDR5.all.rs137.txt	rs138747765	0.00559084	0.30884
rs61803035	ENSG00000132185.12	ENSG00000132185.12_161680265_161680282	1	1	161606170	161676762	0.23302	5.43387e-06	EUR373.exon.cis.FDR5.all.rs137.txt	rs114945036	0.0032514	0.257905
rs56369941	ENSG00000132185.12	ENSG00000132185.12_161676762_161677133	1	1	161606971	161676762	-0.238116	3.32516e-06	EUR373.exon.cis.FDR5.all.rs137.txt	rs114945036	0.390513	0.717613
rs56369941	ENSG00000132185.12	ENSG00000132185.12_161681724_161682008	1	1	161606971	161676762	-0.269277	1.29242e-07	EUR373.exon.cis.FDR5.all.rs137.txt	rs138747765	0.412629	0.673635
rs56369941	ENSG00000132185.12	ENSG00000132185.12_161680550_161680702	1	1	161606971	161676762	-0.262155	2.81923e-07	EUR373.exon.cis.FDR5.all.rs137.txt	rs114945036	0.390513	0.717613
rs56369941	ENSG00000132185.12	ENSG00000132185.12_161680998_161681264	1	1	161606971	161676762	-0.272846	8.669e-08	EUR373.exon.cis.FDR5.all.rs137.txt	rs138747765	0.412629	0.673635
rs56369941	ENSG00000132185.12	ENSG00000132185.12_161681724_161682008	1	1	161606971	161676762	-0.269277	1.29242e-07	EUR373.exon.cis.FDR5.all.rs137.txt	rs114945036	0.390513	0.717613
rs56369941	ENSG00000143226.8	ENSG00000143226.8_161487765_161489358	1	1	161606971	161475220	0.234258	4.82726e-06	EUR373.exon.cis.FDR5.all.rs137.txt	rs114945036	0.390513	0.717613
rs56369941	ENSG00000132185.12	ENSG00000132185.12_161682875_161684141	1	1	161606971	161676762	-0.26718	1.63e-07	EUR373.exon.cis.FDR5.all.rs137.txt	rs114945036	0.390513	0.717613
rs56369941	ENSG00000132185.12	ENSG00000132185.12_161680998_161681264	1	1	161606971	161676762	-0.272846	8.669e-08	EUR373.exon.cis.FDR5.all.rs137.txt	rs114945036	0.390513	0.717613
rs56369941	ENSG00000132185.12	ENSG00000132185.12_161680550_161680702	1	1	161606971	161676762	-0.262155	2.81923e-07	EUR373.exon.cis.FDR5.all.rs137.txt	rs138747765	0.412629	0.673635
rs56369941	ENSG00000132185.12	ENSG00000132185.12_161682875_161684141	1	1	161606971	161676762	-0.26718	1.63e-07	EUR373.exon.cis.FDR5.all.rs137.txt	rs138747765	0.412629	0.673635
rs56369941	ENSG00000143226.8	ENSG00000143226.8_161487765_161489358	1	1	161606971	161475220	0.234258	4.82726e-06	EUR373.exon.cis.FDR5.all.rs137.txt	rs138747765	0.412629	0.673635
rs56369941	ENSG00000132185.12	ENSG00000132185.12_161676762_161677133	1	1	161606971	161676762	-0.238116	3.32516e-06	EUR373.exon.cis.FDR5.all.rs137.txt	rs138747765	0.412629	0.673635
rs1674766	ENSG00000132185.12	ENSG00000132185.12_161682875_161684141	1	1	161607146	161676762	-0.255628	5.64857e-07	EUR373.exon.cis.FDR5.all.rs137.txt	rs138747765	0.535723	0.811112
rs1674766	ENSG00000132185.12	ENSG00000132185.12_161680998_161681264	1	1	161607146	161676762	-0.254439	6.39742e-07	EUR373.exon.cis.FDR5.all.rs137.txt	rs138747765	0.535723	0.811112
rs1674766	ENSG00000132185.12	ENSG00000132185.12_161682875_161684141	1	1	161607146	161676762	-0.255628	5.64857e-07	EUR373.exon.cis.FDR5.all.rs137.txt	rs114945036	0.4508	0.814763
rs1674766	ENSG00000132185.12	ENSG00000132185.12_161680550_161680702	1	1	161607146	161676762	-0.251794	8.42238e-07	EUR373.exon.cis.FDR5.all.rs137.txt	rs114945036	0.4508	0.814763
rs1674766	ENSG00000143226.8	ENSG00000143226.8_161487765_161489358	1	1	161607146	161475220	0.287587	1.56606e-08	EUR373.exon.cis.FDR5.all.rs137.txt	rs138747765	0.535723	0.811112
rs1674766	ENSG00000132185.12	ENSG00000132185.12_161681724_161682008	1	1	161607146	161676762	-0.261375	3.06636e-07	EUR373.exon.cis.FDR5.all.rs137.txt	rs138747765	0.535723	0.811112
rs1674766	ENSG00000132185.12	ENSG00000132185.12_161681724_161682008	1	1	161607146	161676762	-0.261375	3.06636e-07	EUR373.exon.cis.FDR5.all.rs137.txt	rs114945036	0.4508	0.814763
rs1674766	ENSG00000132185.12	ENSG00000132185.12_161680998_161681264	1	1	161607146	161676762	-0.254439	6.39742e-07	EUR373.exon.cis.FDR5.all.rs137.txt	rs114945036	0.4508	0.814763
rs1674766	ENSG00000132185.12	ENSG00000132185.12_161680550_161680702	1	1	161607146	161676762	-0.251794	8.42238e-07	EUR373.exon.cis.FDR5.all.rs137.txt	rs138747765	0.535723	0.811112
rs1674766	ENSG00000143226.8	ENSG00000143226.8_161487765_161489358	1	1	161607146	161475220	0.287587	1.56606e-08	EUR373.exon.cis.FDR5.all.rs137.txt	rs114945036	0.4508	0.814763
rs7518642	ENSG00000132185.12	ENSG00000132185.12_161680550_161680702	1	1	161607355	161676762	0.252084	8.17287e-07	EUR373.exon.cis.FDR5.all.rs137.txt	rs114945036	0.428293	0.834737
rs7518642	ENSG00000132185.12	ENSG00000132185.12_161680998_161681264	1	1	161607355	161676762	0.25963	3.69693e-07	EUR373.exon.cis.FDR5.all.rs137.txt	rs114945036	0.428293	0.834737
rs7518642	ENSG00000132185.12	ENSG00000132185.12_161682875_161684141	1	1	161607355	161676762	0.26023	3.4671e-07	EUR373.exon.cis.FDR5.all.rs137.txt	rs114945036	0.428293	0.834737
rs7518642	ENSG00000132185.12	ENSG00000132185.12_161680550_161680702	1	1	161607355	161676762	0.252084	8.17287e-07	EUR373.exon.cis.FDR5.all.rs137.txt	rs138747765	0.503522	0.826533
rs7518642	ENSG00000132185.12	ENSG00000132185.12_161680998_161681264	1	1	161607355	161676762	0.25963	3.69693e-07	EUR373.exon.cis.FDR5.all.rs137.txt	rs138747765	0.503522	0.826533
rs7518642	ENSG00000132185.12	ENSG00000132185.12_161682875_161684141	1	1	161607355	161676762	0.26023	3.4671e-07	EUR373.exon.cis.FDR5.all.rs137.txt	rs138747765	0.503522	0.826533
rs7518642	ENSG00000143226.8	ENSG00000143226.8_161487765_161489358	1	1	161607355	161475220	-0.267717	1.53623e-07	EUR373.exon.cis.FDR5.all.rs137.txt	rs138747765	0.503522	0.826533
rs7518642	ENSG00000143226.8	ENSG00000143226.8_161487765_161489358	1	1	161607355	161475220	-0.267717	1.53623e-07	EUR373.exon.cis.FDR5.all.rs137.txt	rs114945036	0.428293	0.834737
rs7518642	ENSG00000132185.12	ENSG00000132185.12_161681724_161682008	1	1	161607355	161676762	0.261569	3.00303e-07	EUR373.exon.cis.FDR5.all.rs137.txt	rs114945036	0.428293	0.834737
rs7518642	ENSG00000132185.12	ENSG00000132185.12_161681724_161682008	1	1	161607355	161676762	0.261569	3.00303e-07	EUR373.exon.cis.FDR5.all.rs137.txt	rs138747765	0.503522	0.826533
rs1629019	ENSG00000132185.12	ENSG00000132185.12_161680998_161681264	1	1	161607391	161676762	-0.260713	3.29243e-07	EUR373.exon.cis.FDR5.all.rs137.txt	rs138747765	0.503522	0.826533
rs1629019	ENSG00000143226.8	ENSG00000143226.8_161487765_161489358	1	1	161607391	161475220	0.268352	1.43209e-07	EUR373.exon.cis.FDR5.all.rs137.txt	rs138747765	0.503522	0.826533
rs1629019	ENSG00000132185.12	ENSG00000132185.12_161682875_161684141	1	1	161607391	161676762	-0.260969	3.20309e-07	EUR373.exon.cis.FDR5.all.rs137.txt	rs114945036	0.428293	0.834737
rs1629019	ENSG00000132185.12	ENSG00000132185.12_161680550_161680702	1	1	161607391	161676762	-0.252415	7.89792e-07	EUR373.exon.cis.FDR5.all.rs137.txt	rs114945036	0.428293	0.834737
rs1629019	ENSG00000132185.12	ENSG00000132185.12_161681724_161682008	1	1	161607391	161676762	-0.262636	2.67653e-07	EUR373.exon.cis.FDR5.all.rs137.txt	rs114945036	0.428293	0.834737
rs1629019	ENSG00000132185.12	ENSG00000132185.12_161682875_161684141	1	1	161607391	161676762	-0.260969	3.20309e-07	EUR373.exon.cis.FDR5.all.rs137.txt	rs138747765	0.503522	0.826533
rs1629019	ENSG00000132185.12	ENSG00000132185.12_161680550_161680702	1	1	161607391	161676762	-0.252415	7.89792e-07	EUR373.exon.cis.FDR5.all.rs137.txt	rs138747765	0.503522	0.826533
rs1629019	ENSG00000132185.12	ENSG00000132185.12_161681724_161682008	1	1	161607391	161676762	-0.262636	2.67653e-07	EUR373.exon.cis.FDR5.all.rs137.txt	rs138747765	0.503522	0.826533
rs1629019	ENSG00000143226.8	ENSG00000143226.8_161487765_161489358	1	1	161607391	161475220	0.268352	1.43209e-07	EUR373.exon.cis.FDR5.all.rs137.txt	rs114945036	0.428293	0.834737
rs1629019	ENSG00000132185.12	ENSG00000132185.12_161680998_161681264	1	1	161607391	161676762	-0.260713	3.29243e-07	EUR373.exon.cis.FDR5.all.rs137.txt	rs114945036	0.428293	0.834737
rs56101643	ENSG00000132185.12	ENSG00000132185.12_161681724_161682008	1	1	161608201	161676762	0.231416	6.32777e-06	EUR373.exon.cis.FDR5.all.rs137.txt	rs138747765	0.280493	0.799404
rs56101643	ENSG00000132185.12	ENSG00000132185.12_161680998_161681264	1	1	161608201	161676762	0.235448	4.30593e-06	EUR373.exon.cis.FDR5.all.rs137.txt	rs138747765	0.280493	0.799404
rs56101643	ENSG00000132185.12	ENSG00000132185.12_161682875_161684141	1	1	161608201	161676762	0.232209	5.86929e-06	EUR373.exon.cis.FDR5.all.rs137.txt	rs138747765	0.280493	0.799404
rs56101643	ENSG00000132185.12	ENSG00000132185.12_161680998_161681264	1	1	161608201	161676762	0.235448	4.30593e-06	EUR373.exon.cis.FDR5.all.rs137.txt	rs114945036	0.244978	0.818083
rs56101643	ENSG00000132185.12	ENSG00000132185.12_161681724_161682008	1	1	161608201	161676762	0.231416	6.32777e-06	EUR373.exon.cis.FDR5.all.rs137.txt	rs114945036	0.244978	0.818083
rs56101643	ENSG00000132185.12	ENSG00000132185.12_161682875_161684141	1	1	161608201	161676762	0.232209	5.86929e-06	EUR373.exon.cis.FDR5.all.rs137.txt	rs114945036	0.244978	0.818083
rs192123799	ENSG00000132185.12	ENSG00000132185.12_161680265_161680282	1	1	161608301	161676762	0.254736	6.20202e-07	EUR373.exon.cis.FDR5.all.rs137.txt	rs114945036	0.00150565	0.196577
rs192123799	ENSG00000132185.12	ENSG00000132185.12_161680265_161680282	1	1	161608301	161676762	0.254736	6.20202e-07	EUR373.exon.cis.FDR5.all.rs137.txt	rs138747765	0.00277249	0.2436
rs4047523	ENSG00000143226.8	ENSG00000143226.8_161487765_161489358	1	1	161608317	161475220	-0.222911	1.39366e-05	EUR373.exon.cis.FDR5.all.rs137.txt	rs138747765	0.36822	0.806579
rs4047523	ENSG00000143226.8	ENSG00000143226.8_161487765_161489358	1	1	161608317	161475220	-0.222911	1.39366e-05	EUR373.exon.cis.FDR5.all.rs137.txt	rs114945036	0.315113	0.81706
rs58670133	ENSG00000143226.8	ENSG00000143226.8_161487765_161489358	1	1	161608323	161475220	-0.236802	3.77789e-06	EUR373.exon.cis.FDR5.all.rs137.txt	rs114945036	0.327774	0.82156
rs58670133	ENSG00000143226.8	ENSG00000143226.8_161487765_161489358	1	1	161608323	161475220	-0.236802	3.77789e-06	EUR373.exon.cis.FDR5.all.rs137.txt	rs138747765	0.382988	0.810992
rs7540959	ENSG00000132185.12	ENSG00000132185.12_161681724_161682008	1	1	161612229	161676762	0.251502	8.67943e-07	EUR373.exon.cis.FDR5.all.rs137.txt	rs138747765	0.367247	0.805513
rs7540959	ENSG00000132185.12	ENSG00000132185.12_161680998_161681264	1	1	161612229	161676762	0.249843	1.02949e-06	EUR373.exon.cis.FDR5.all.rs137.txt	rs138747765	0.367247	0.805513
rs7540959	ENSG00000132185.12	ENSG00000132185.12_161680998_161681264	1	1	161612229	161676762	0.249843	1.02949e-06	EUR373.exon.cis.FDR5.all.rs137.txt	rs114945036	0.305471	0.804463
rs7540959	ENSG00000132185.12	ENSG00000132185.12_161680550_161680702	1	1	161612229	161676762	0.245346	1.62519e-06	EUR373.exon.cis.FDR5.all.rs137.txt	rs138747765	0.367247	0.805513
rs7540959	ENSG00000132185.12	ENSG00000132185.12_161680550_161680702	1	1	161612229	161676762	0.245346	1.62519e-06	EUR373.exon.cis.FDR5.all.rs137.txt	rs114945036	0.305471	0.804463
rs7540959	ENSG00000132185.12	ENSG00000132185.12_161681724_161682008	1	1	161612229	161676762	0.251502	8.67943e-07	EUR373.exon.cis.FDR5.all.rs137.txt	rs114945036	0.305471	0.804463
rs7540959	ENSG00000143226.8	ENSG00000143226.8_161487765_161489358	1	1	161612229	161475220	-0.260531	3.35713e-07	EUR373.exon.cis.FDR5.all.rs137.txt	rs138747765	0.367247	0.805513
rs7540959	ENSG00000132185.12	ENSG00000132185.12_161682875_161684141	1	1	161612229	161676762	0.25098	9.16008e-07	EUR373.exon.cis.FDR5.all.rs137.txt	rs138747765	0.367247	0.805513
rs7540959	ENSG00000132185.12	ENSG00000132185.12_161682875_161684141	1	1	161612229	161676762	0.25098	9.16008e-07	EUR373.exon.cis.FDR5.all.rs137.txt	rs114945036	0.305471	0.804463
rs7540959	ENSG00000143226.8	ENSG00000143226.8_161487765_161489358	1	1	161612229	161475220	-0.260531	3.35713e-07	EUR373.exon.cis.FDR5.all.rs137.txt	rs114945036	0.305471	0.804463
rs61803040	ENSG00000132185.12	ENSG00000132185.12_161680998_161681264	1	1	161612410	161676762	0.237279	3.60694e-06	EUR373.exon.cis.FDR5.all.rs137.txt	rs114945036	0.300635	0.820846
rs61803040	ENSG00000143226.8	ENSG00000143226.8_161487765_161489358	1	1	161612410	161475220	-0.282871	2.737e-08	EUR373.exon.cis.FDR5.all.rs137.txt	rs114945036	0.300635	0.820846
rs61803040	ENSG00000132185.12	ENSG00000132185.12_161680998_161681264	1	1	161612410	161676762	0.237279	3.60694e-06	EUR373.exon.cis.FDR5.all.rs137.txt	rs138747765	0.349354	0.808065
rs61803040	ENSG00000143226.8	ENSG00000143226.8_161487765_161489358	1	1	161612410	161475220	-0.282871	2.737e-08	EUR373.exon.cis.FDR5.all.rs137.txt	rs138747765	0.349354	0.808065
rs61803040	ENSG00000132185.12	ENSG00000132185.12_161681724_161682008	1	1	161612410	161676762	0.240592	2.60863e-06	EUR373.exon.cis.FDR5.all.rs137.txt	rs114945036	0.300635	0.820846
rs61803040	ENSG00000132185.12	ENSG00000132185.12_161680550_161680702	1	1	161612410	161676762	0.245126	1.66157e-06	EUR373.exon.cis.FDR5.all.rs137.txt	rs114945036	0.300635	0.820846
rs61803040	ENSG00000132185.12	ENSG00000132185.12_161681724_161682008	1	1	161612410	161676762	0.240592	2.60863e-06	EUR373.exon.cis.FDR5.all.rs137.txt	rs138747765	0.349354	0.808065
rs61803040	ENSG00000132185.12	ENSG00000132185.12_161682875_161684141	1	1	161612410	161676762	0.246969	1.37967e-06	EUR373.exon.cis.FDR5.all.rs137.txt	rs114945036	0.300635	0.820846
rs61803040	ENSG00000132185.12	ENSG00000132185.12_161680550_161680702	1	1	161612410	161676762	0.245126	1.66157e-06	EUR373.exon.cis.FDR5.all.rs137.txt	rs138747765	0.349354	0.808065
rs61803040	ENSG00000132185.12	ENSG00000132185.12_161682875_161684141	1	1	161612410	161676762	0.246969	1.37967e-06	EUR373.exon.cis.FDR5.all.rs137.txt	rs138747765	0.349354	0.808065
rs2878011	ENSG00000132185.12	ENSG00000132185.12_161676762_161677133	1	1	161612476	161676762	0.230186	7.10641e-06	EUR373.exon.cis.FDR5.all.rs137.txt	rs138747765	0.494435	0.811536
rs2878011	ENSG00000132185.12	ENSG00000132185.12_161676762_161677133	1	1	161612476	161676762	0.230186	7.10641e-06	EUR373.exon.cis.FDR5.all.rs137.txt	rs114945036	0.417767	0.816862
rs2878011	ENSG00000143226.8	ENSG00000143226.8_161487765_161489358	1	1	161612476	161475220	-0.267169	1.63193e-07	EUR373.exon.cis.FDR5.all.rs137.txt	rs138747765	0.494435	0.811536
rs2878011	ENSG00000132185.12	ENSG00000132185.12_161680550_161680702	1	1	161612476	161676762	0.258223	4.29432e-07	EUR373.exon.cis.FDR5.all.rs137.txt	rs114945036	0.417767	0.816862
rs2878011	ENSG00000132185.12	ENSG00000132185.12_161680998_161681264	1	1	161612476	161676762	0.261305	3.08946e-07	EUR373.exon.cis.FDR5.all.rs137.txt	rs138747765	0.494435	0.811536
rs2878011	ENSG00000132185.12	ENSG00000132185.12_161680998_161681264	1	1	161612476	161676762	0.261305	3.08946e-07	EUR373.exon.cis.FDR5.all.rs137.txt	rs114945036	0.417767	0.816862
rs2878011	ENSG00000132185.12	ENSG00000132185.12_161680550_161680702	1	1	161612476	161676762	0.258223	4.29432e-07	EUR373.exon.cis.FDR5.all.rs137.txt	rs138747765	0.494435	0.811536
rs2878011	ENSG00000132185.12	ENSG00000132185.12_161682875_161684141	1	1	161612476	161676762	0.265111	2.04515e-07	EUR373.exon.cis.FDR5.all.rs137.txt	rs114945036	0.417767	0.816862
rs2878011	ENSG00000132185.12	ENSG00000132185.12_161681724_161682008	1	1	161612476	161676762	0.263053	2.55839e-07	EUR373.exon.cis.FDR5.all.rs137.txt	rs138747765	0.494435	0.811536
rs2878011	ENSG00000132185.12	ENSG00000132185.12_161681724_161682008	1	1	161612476	161676762	0.263053	2.55839e-07	EUR373.exon.cis.FDR5.all.rs137.txt	rs114945036	0.417767	0.816862
rs2878011	ENSG00000143226.8	ENSG00000143226.8_161487765_161489358	1	1	161612476	161475220	-0.267169	1.63193e-07	EUR373.exon.cis.FDR5.all.rs137.txt	rs114945036	0.417767	0.816862
rs2878011	ENSG00000132185.12	ENSG00000132185.12_161682875_161684141	1	1	161612476	161676762	0.265111	2.04515e-07	EUR373.exon.cis.FDR5.all.rs137.txt	rs138747765	0.494435	0.811536
rs1771587	ENSG00000143226.8	ENSG00000143226.8_161487765_161489358	1	1	161612610	161475220	0.238443	3.2208e-06	EUR373.exon.cis.FDR5.all.rs137.txt	rs114945036	0.118072	0.614649
rs1771587	ENSG00000143226.8	ENSG00000143226.8_161487765_161489358	1	1	161612610	161475220	0.238443	3.2208e-06	EUR373.exon.cis.FDR5.all.rs137.txt	rs138747765	0.131862	0.711281
rs60751059	ENSG00000132185.12	ENSG00000132185.12_161682875_161684141	1	1	161612666	161676762	0.268069	1.47757e-07	EUR373.exon.cis.FDR5.all.rs137.txt	rs114945036	0.434781	0.835896
rs60751059	ENSG00000132185.12	ENSG00000132185.12_161682875_161684141	1	1	161612666	161676762	0.268069	1.47757e-07	EUR373.exon.cis.FDR5.all.rs137.txt	rs138747765	0.511206	0.827727
rs60751059	ENSG00000132185.12	ENSG00000132185.12_161680998_161681264	1	1	161612666	161676762	0.268749	1.37043e-07	EUR373.exon.cis.FDR5.all.rs137.txt	rs138747765	0.511206	0.827727
rs60751059	ENSG00000132185.12	ENSG00000132185.12_161680998_161681264	1	1	161612666	161676762	0.268749	1.37043e-07	EUR373.exon.cis.FDR5.all.rs137.txt	rs114945036	0.434781	0.835896
rs60751059	ENSG00000143226.8	ENSG00000143226.8_161487765_161489358	1	1	161612666	161475220	-0.272027	9.50601e-08	EUR373.exon.cis.FDR5.all.rs137.txt	rs138747765	0.511206	0.827727
rs60751059	ENSG00000132185.12	ENSG00000132185.12_161681724_161682008	1	1	161612666	161676762	0.268861	1.3536e-07	EUR373.exon.cis.FDR5.all.rs137.txt	rs138747765	0.511206	0.827727
rs60751059	ENSG00000132185.12	ENSG00000132185.12_161681724_161682008	1	1	161612666	161676762	0.268861	1.3536e-07	EUR373.exon.cis.FDR5.all.rs137.txt	rs114945036	0.434781	0.835896
rs60751059	ENSG00000132185.12	ENSG00000132185.12_161676762_161677133	1	1	161612666	161676762	0.23171	6.15381e-06	EUR373.exon.cis.FDR5.all.rs137.txt	rs114945036	0.434781	0.835896
rs60751059	ENSG00000132185.12	ENSG00000132185.12_161680550_161680702	1	1	161612666	161676762	0.260657	3.31218e-07	EUR373.exon.cis.FDR5.all.rs137.txt	rs138747765	0.511206	0.827727
rs60751059	ENSG00000132185.12	ENSG00000132185.12_161680550_161680702	1	1	161612666	161676762	0.260657	3.31218e-07	EUR373.exon.cis.FDR5.all.rs137.txt	rs114945036	0.434781	0.835896
rs60751059	ENSG00000132185.12	ENSG00000132185.12_161676762_161677133	1	1	161612666	161676762	0.23171	6.15381e-06	EUR373.exon.cis.FDR5.all.rs137.txt	rs138747765	0.511206	0.827727
rs60751059	ENSG00000143226.8	ENSG00000143226.8_161487765_161489358	1	1	161612666	161475220	-0.272027	9.50601e-08	EUR373.exon.cis.FDR5.all.rs137.txt	rs114945036	0.434781	0.835896
rs61803049	ENSG00000132185.12	ENSG00000132185.12_161680265_161680282	1	1	161612839	161676762	0.231382	6.34817e-06	EUR373.exon.cis.FDR5.all.rs137.txt	rs138747765	0.00596848	0.317358
rs61803049	ENSG00000132185.12	ENSG00000132185.12_161680265_161680282	1	1	161612839	161676762	0.231382	6.34817e-06	EUR373.exon.cis.FDR5.all.rs137.txt	rs114945036	0.00353704	0.267525
rs115810687	ENSG00000132185.12	ENSG00000132185.12_161680265_161680282	1	1	161613962	161676762	0.235015	4.48911e-06	EUR373.exon.cis.FDR5.all.rs137.txt	rs114945036	0.00358196	0.283284
rs115810687	ENSG00000132185.12	ENSG00000132185.12_161680265_161680282	1	1	161613962	161676762	0.235015	4.48911e-06	EUR373.exon.cis.FDR5.all.rs137.txt	rs138747765	0.0055658	0.322475
rs56091027	ENSG00000132185.12	ENSG00000132185.12_161680265_161680282	1	1	161615395	161676762	0.233884	5.00364e-06	EUR373.exon.cis.FDR5.all.rs137.txt	rs138747765	0.00559084	0.30884
rs56091027	ENSG00000132185.12	ENSG00000132185.12_161680265_161680282	1	1	161615395	161676762	0.233884	5.00364e-06	EUR373.exon.cis.FDR5.all.rs137.txt	rs114945036	0.0032514	0.257905
rs1771577	ENSG00000132185.12	ENSG00000132185.12_161680998_161681264	1	1	161617341	161676762	-0.269062	1.32369e-07	EUR373.exon.cis.FDR5.all.rs137.txt	rs138747765	0.508406	0.82039
rs1771577	ENSG00000132185.12	ENSG00000132185.12_161680550_161680702	1	1	161617341	161676762	-0.26319	2.52071e-07	EUR373.exon.cis.FDR5.all.rs137.txt	rs114945036	0.430892	0.827042
rs1771577	ENSG00000132185.12	ENSG00000132185.12_161680998_161681264	1	1	161617341	161676762	-0.269062	1.32369e-07	EUR373.exon.cis.FDR5.all.rs137.txt	rs114945036	0.430892	0.827042
rs1771577	ENSG00000132185.12	ENSG00000132185.12_161682875_161684141	1	1	161617341	161676762	-0.271257	1.0363e-07	EUR373.exon.cis.FDR5.all.rs137.txt	rs138747765	0.508406	0.82039
rs1771577	ENSG00000132185.12	ENSG00000132185.12_161676762_161677133	1	1	161617341	161676762	-0.232567	5.67295e-06	EUR373.exon.cis.FDR5.all.rs137.txt	rs138747765	0.508406	0.82039
rs1771577	ENSG00000143226.8	ENSG00000143226.8_161487765_161489358	1	1	161617341	161475220	0.274388	7.28196e-08	EUR373.exon.cis.FDR5.all.rs137.txt	rs114945036	0.430892	0.827042
rs1771577	ENSG00000132185.12	ENSG00000132185.12_161681724_161682008	1	1	161617341	161676762	-0.270264	1.158e-07	EUR373.exon.cis.FDR5.all.rs137.txt	rs138747765	0.508406	0.82039
rs1771577	ENSG00000132185.12	ENSG00000132185.12_161681724_161682008	1	1	161617341	161676762	-0.270264	1.158e-07	EUR373.exon.cis.FDR5.all.rs137.txt	rs114945036	0.430892	0.827042
rs1771577	ENSG00000132185.12	ENSG00000132185.12_161680550_161680702	1	1	161617341	161676762	-0.26319	2.52071e-07	EUR373.exon.cis.FDR5.all.rs137.txt	rs138747765	0.508406	0.82039
rs1771577	ENSG00000132185.12	ENSG00000132185.12_161682875_161684141	1	1	161617341	161676762	-0.271257	1.0363e-07	EUR373.exon.cis.FDR5.all.rs137.txt	rs114945036	0.430892	0.827042
rs1771577	ENSG00000143226.8	ENSG00000143226.8_161487765_161489358	1	1	161617341	161475220	0.274388	7.28196e-08	EUR373.exon.cis.FDR5.all.rs137.txt	rs138747765	0.508406	0.82039
rs1771577	ENSG00000132185.12	ENSG00000132185.12_161676762_161677133	1	1	161617341	161676762	-0.232567	5.67295e-06	EUR373.exon.cis.FDR5.all.rs137.txt	rs114945036	0.430892	0.827042
rs1771576	ENSG00000132185.12	ENSG00000132185.12_161681724_161682008	1	1	161617366	161676762	-0.268763	1.36831e-07	EUR373.exon.cis.FDR5.all.rs137.txt	rs138747765	0.533343	0.804175
rs1771576	ENSG00000132185.12	ENSG00000132185.12_161680550_161680702	1	1	161617366	161676762	-0.262202	2.80476e-07	EUR373.exon.cis.FDR5.all.rs137.txt	rs114945036	0.447232	0.806384
rs1771576	ENSG00000143226.8	ENSG00000143226.8_161487765_161489358	1	1	161617366	161475220	0.293224	7.9259e-09	EUR373.exon.cis.FDR5.all.rs137.txt	rs138747765	0.533343	0.804175
rs1771576	ENSG00000132185.12	ENSG00000132185.12_161680998_161681264	1	1	161617366	161676762	-0.262065	2.84674e-07	EUR373.exon.cis.FDR5.all.rs137.txt	rs114945036	0.447232	0.806384
rs1771576	ENSG00000132185.12	ENSG00000132185.12_161680550_161680702	1	1	161617366	161676762	-0.262202	2.80476e-07	EUR373.exon.cis.FDR5.all.rs137.txt	rs138747765	0.533343	0.804175
rs1771576	ENSG00000132185.12	ENSG00000132185.12_161676762_161677133	1	1	161617366	161676762	-0.23406	4.91976e-06	EUR373.exon.cis.FDR5.all.rs137.txt	rs138747765	0.533343	0.804175
rs1771576	ENSG00000143226.8	ENSG00000143226.8_161487765_161489358	1	1	161617366	161475220	0.293224	7.9259e-09	EUR373.exon.cis.FDR5.all.rs137.txt	rs114945036	0.447232	0.806384
rs1771576	ENSG00000132185.12	ENSG00000132185.12_161676762_161677133	1	1	161617366	161676762	-0.23406	4.91976e-06	EUR373.exon.cis.FDR5.all.rs137.txt	rs114945036	0.447232	0.806384
rs1771576	ENSG00000132185.12	ENSG00000132185.12_161680998_161681264	1	1	161617366	161676762	-0.262065	2.84674e-07	EUR373.exon.cis.FDR5.all.rs137.txt	rs138747765	0.533343	0.804175
rs1771576	ENSG00000132185.12	ENSG00000132185.12_161682875_161684141	1	1	161617366	161676762	-0.264998	2.07063e-07	EUR373.exon.cis.FDR5.all.rs137.txt	rs114945036	0.447232	0.806384
rs1771576	ENSG00000132185.12	ENSG00000132185.12_161681724_161682008	1	1	161617366	161676762	-0.268763	1.36831e-07	EUR373.exon.cis.FDR5.all.rs137.txt	rs114945036	0.447232	0.806384
rs1771576	ENSG00000132185.12	ENSG00000132185.12_161682875_161684141	1	1	161617366	161676762	-0.264998	2.07063e-07	EUR373.exon.cis.FDR5.all.rs137.txt	rs138747765	0.533343	0.804175
rs55664599	ENSG00000132185.12	ENSG00000132185.12_161680265_161680282	1	1	161618346	161676762	0.228977	7.96011e-06	EUR373.exon.cis.FDR5.all.rs137.txt	rs138747765	0.00555238	0.312957
rs55664599	ENSG00000132185.12	ENSG00000132185.12_161680265_161680282	1	1	161618346	161676762	0.228977	7.96011e-06	EUR373.exon.cis.FDR5.all.rs137.txt	rs114945036	0.0032805	0.263417
rs56159502	ENSG00000132185.12	ENSG00000132185.12_161680265_161680282	1	1	161618545	161676762	0.236854	3.75901e-06	EUR373.exon.cis.FDR5.all.rs137.txt	rs138747765	0.00555238	0.312957
rs56159502	ENSG00000132185.12	ENSG00000132185.12_161680265_161680282	1	1	161618545	161676762	0.236854	3.75901e-06	EUR373.exon.cis.FDR5.all.rs137.txt	rs114945036	0.0032805	0.263417
rs1771573	ENSG00000132185.12	ENSG00000132185.12_161680550_161680702	1	1	161618787	161676762	-0.262307	2.77327e-07	EUR373.exon.cis.FDR5.all.rs137.txt	rs138747765	0.472441	0.807972
rs1771573	ENSG00000132185.12	ENSG00000132185.12_161676762_161677133	1	1	161618787	161676762	-0.232703	5.6004e-06	EUR373.exon.cis.FDR5.all.rs137.txt	rs138747765	0.472441	0.807972
rs1771573	ENSG00000132185.12	ENSG00000132185.12_161680998_161681264	1	1	161618787	161676762	-0.272192	9.33085e-08	EUR373.exon.cis.FDR5.all.rs137.txt	rs138747765	0.472441	0.807972
rs1771573	ENSG00000132185.12	ENSG00000132185.12_161682875_161684141	1	1	161618787	161676762	-0.265774	1.90218e-07	EUR373.exon.cis.FDR5.all.rs137.txt	rs138747765	0.472441	0.807972
rs1771573	ENSG00000143226.8	ENSG00000143226.8_161487765_161489358	1	1	161618787	161475220	0.27519	6.6478e-08	EUR373.exon.cis.FDR5.all.rs137.txt	rs114945036	0.39942	0.813516
rs1771573	ENSG00000132185.12	ENSG00000132185.12_161676762_161677133	1	1	161618787	161676762	-0.232703	5.6004e-06	EUR373.exon.cis.FDR5.all.rs137.txt	rs114945036	0.39942	0.813516
rs1771573	ENSG00000132185.12	ENSG00000132185.12_161681724_161682008	1	1	161618787	161676762	-0.272262	9.25778e-08	EUR373.exon.cis.FDR5.all.rs137.txt	rs114945036	0.39942	0.813516
rs1771573	ENSG00000132185.12	ENSG00000132185.12_161680550_161680702	1	1	161618787	161676762	-0.262307	2.77327e-07	EUR373.exon.cis.FDR5.all.rs137.txt	rs114945036	0.39942	0.813516
rs1771573	ENSG00000132185.12	ENSG00000132185.12_161680998_161681264	1	1	161618787	161676762	-0.272192	9.33085e-08	EUR373.exon.cis.FDR5.all.rs137.txt	rs114945036	0.39942	0.813516
rs1771573	ENSG00000132185.12	ENSG00000132185.12_161682875_161684141	1	1	161618787	161676762	-0.265774	1.90218e-07	EUR373.exon.cis.FDR5.all.rs137.txt	rs114945036	0.39942	0.813516
rs1771573	ENSG00000143226.8	ENSG00000143226.8_161487765_161489358	1	1	161618787	161475220	0.27519	6.6478e-08	EUR373.exon.cis.FDR5.all.rs137.txt	rs138747765	0.472441	0.807972
rs1771573	ENSG00000132185.12	ENSG00000132185.12_161681724_161682008	1	1	161618787	161676762	-0.272262	9.25778e-08	EUR373.exon.cis.FDR5.all.rs137.txt	rs138747765	0.472441	0.807972
rs61804160	ENSG00000132185.12	ENSG00000132185.12_161680265_161680282	1	1	161620089	161676762	0.239081	3.02597e-06	EUR373.exon.cis.FDR5.all.rs137.txt	rs114945036	0.00299127	0.252963
rs61804160	ENSG00000132185.12	ENSG00000132185.12_161680265_161680282	1	1	161620089	161676762	0.239081	3.02597e-06	EUR373.exon.cis.FDR5.all.rs137.txt	rs138747765	0.00517147	0.303744
rs3002598	ENSG00000132185.12	ENSG00000132185.12_161682875_161684141	1	1	161620265	161676762	0.230692	6.77556e-06	EUR373.exon.cis.FDR5.all.rs137.txt	rs138747765	0.00882208	0.357072
rs3002598	ENSG00000132185.12	ENSG00000132185.12_161681724_161682008	1	1	161620265	161676762	0.231325	6.38246e-06	EUR373.exon.cis.FDR5.all.rs137.txt	rs138747765	0.00882208	0.357072
rs3002598	ENSG00000132185.12	ENSG00000132185.12_161682875_161684141	1	1	161620265	161676762	0.230692	6.77556e-06	EUR373.exon.cis.FDR5.all.rs137.txt	rs114945036	0.00516604	0.299211
rs3002598	ENSG00000132185.12	ENSG00000132185.12_161681724_161682008	1	1	161620265	161676762	0.231325	6.38246e-06	EUR373.exon.cis.FDR5.all.rs137.txt	rs114945036	0.00516604	0.299211
rs4657078	ENSG00000132185.12	ENSG00000132185.12_161680265_161680282	1	1	161620517	161676762	0.241927	2.28624e-06	EUR373.exon.cis.FDR5.all.rs137.txt	rs114945036	0.00246283	0.224461
rs4657078	ENSG00000132185.12	ENSG00000132185.12_161680265_161680282	1	1	161620517	161676762	0.241927	2.28624e-06	EUR373.exon.cis.FDR5.all.rs137.txt	rs138747765	0.00458828	0.279782
rs61804164	ENSG00000132185.12	ENSG00000132185.12_161680265_161680282	1	1	161623025	161676762	0.263004	2.57187e-07	EUR373.exon.cis.FDR5.all.rs137.txt	rs114945036	0.00079504	0.152985
rs61804164	ENSG00000132185.12	ENSG00000132185.12_161680265_161680282	1	1	161623025	161676762	0.263004	2.57187e-07	EUR373.exon.cis.FDR5.all.rs137.txt	rs138747765	0.00152965	0.193786
rs56690253	ENSG00000132185.12	ENSG00000132185.12_161681724_161682008	1	1	161624006	161676762	-0.324433	1.38668e-10	EUR373.exon.cis.FDR5.all.rs137.txt	rs114945036	0.2456	0.509176
rs56690253	ENSG00000132185.12	ENSG00000132185.12_161681724_161682008	1	1	161624006	161676762	-0.324433	1.38668e-10	EUR373.exon.cis.FDR5.all.rs137.txt	rs138747765	0.264907	0.579067
rs56690253	ENSG00000132185.12	ENSG00000132185.12_161680550_161680702	1	1	161624006	161676762	-0.315406	4.69287e-10	EUR373.exon.cis.FDR5.all.rs137.txt	rs114945036	0.2456	0.509176
rs56690253	ENSG00000132185.12	ENSG00000132185.12_161682875_161684141	1	1	161624006	161676762	-0.32938	6.98726e-11	EUR373.exon.cis.FDR5.all.rs137.txt	rs138747765	0.264907	0.579067
rs56690253	ENSG00000132185.12	ENSG00000132185.12_161680998_161681264	1	1	161624006	161676762	-0.328534	7.86303e-11	EUR373.exon.cis.FDR5.all.rs137.txt	rs138747765	0.264907	0.579067
rs56690253	ENSG00000132185.12	ENSG00000132185.12_161680550_161680702	1	1	161624006	161676762	-0.315406	4.69287e-10	EUR373.exon.cis.FDR5.all.rs137.txt	rs138747765	0.264907	0.579067
rs56690253	ENSG00000132185.12	ENSG00000132185.12	1	1	161624006	161676762	-0.271741	9.81579e-08	EUR373.gene.cis.FDR5.all.rs137.txt	rs114945036	0.2456	0.509176
rs56690253	ENSG00000132185.12	ENSG00000132185.12_161676762_161677133	1	1	161624006	161676762	-0.29647	5.31905e-09	EUR373.exon.cis.FDR5.all.rs137.txt	rs114945036	0.2456	0.509176
rs56690253	ENSG00000132185.12	ENSG00000132185.12_161682875_161684141	1	1	161624006	161676762	-0.32938	6.98726e-11	EUR373.exon.cis.FDR5.all.rs137.txt	rs114945036	0.2456	0.509176
rs56690253	ENSG00000132185.12	ENSG00000132185.12_161676762_161677133	1	1	161624006	161676762	-0.29647	5.31905e-09	EUR373.exon.cis.FDR5.all.rs137.txt	rs138747765	0.264907	0.579067
rs56690253	ENSG00000132185.12	ENSG00000132185.12	1	1	161624006	161676762	-0.271741	9.81579e-08	EUR373.gene.cis.FDR5.all.rs137.txt	rs138747765	0.264907	0.579067
rs56690253	ENSG00000132185.12	ENSG00000132185.12_161680998_161681264	1	1	161624006	161676762	-0.328534	7.86303e-11	EUR373.exon.cis.FDR5.all.rs137.txt	rs114945036	0.2456	0.509176
rs61091411	ENSG00000132185.12	ENSG00000132185.12_161680550_161680702	1	1	161624111	161676762	-0.282845	2.74529e-08	EUR373.exon.cis.FDR5.all.rs137.txt	rs138747765	0.185286	0.454407
rs61091411	ENSG00000132185.12	ENSG00000132185.12_161680550_161680702	1	1	161624111	161676762	-0.282845	2.74529e-08	EUR373.exon.cis.FDR5.all.rs137.txt	rs114945036	0.157806	0.459211
rs61091411	ENSG00000132185.12	ENSG00000132185.12	1	1	161624111	161676762	-0.23777	3.43884e-06	EUR373.gene.cis.FDR5.all.rs137.txt	rs114945036	0.157806	0.459211
rs61091411	ENSG00000132185.12	ENSG00000132185.12	1	1	161624111	161676762	-0.23777	3.43884e-06	EUR373.gene.cis.FDR5.all.rs137.txt	rs138747765	0.185286	0.454407
rs61091411	ENSG00000132185.12	ENSG00000132185.12_161682875_161684141	1	1	161624111	161676762	-0.276916	5.4588e-08	EUR373.exon.cis.FDR5.all.rs137.txt	rs114945036	0.157806	0.459211
rs61091411	ENSG00000132185.12	ENSG00000132185.12_161682875_161684141	1	1	161624111	161676762	-0.276916	5.4588e-08	EUR373.exon.cis.FDR5.all.rs137.txt	rs138747765	0.185286	0.454407
rs61091411	ENSG00000132185.12	ENSG00000132185.12_161676762_161677133	1	1	161624111	161676762	-0.27862	4.48757e-08	EUR373.exon.cis.FDR5.all.rs137.txt	rs114945036	0.157806	0.459211
rs61091411	ENSG00000132185.12	ENSG00000132185.12_161680998_161681264	1	1	161624111	161676762	-0.294857	6.48892e-09	EUR373.exon.cis.FDR5.all.rs137.txt	rs138747765	0.185286	0.454407
rs61091411	ENSG00000132185.12	ENSG00000132185.12_161681724_161682008	1	1	161624111	161676762	-0.28223	2.9503e-08	EUR373.exon.cis.FDR5.all.rs137.txt	rs114945036	0.157806	0.459211
rs61091411	ENSG00000132185.12	ENSG00000132185.12_161681724_161682008	1	1	161624111	161676762	-0.28223	2.9503e-08	EUR373.exon.cis.FDR5.all.rs137.txt	rs138747765	0.185286	0.454407
rs61091411	ENSG00000132185.12	ENSG00000132185.12_161680998_161681264	1	1	161624111	161676762	-0.294857	6.48892e-09	EUR373.exon.cis.FDR5.all.rs137.txt	rs114945036	0.157806	0.459211
rs61091411	ENSG00000132185.12	ENSG00000132185.12_161676762_161677133	1	1	161624111	161676762	-0.27862	4.48757e-08	EUR373.exon.cis.FDR5.all.rs137.txt	rs138747765	0.185286	0.454407
rs1256294	ENSG00000132185.12	ENSG00000132185.12	1	1	161624560	161676762	-0.259064	3.92722e-07	EUR373.gene.cis.FDR5.all.rs137.txt	rs114945036	0.298953	0.62162
rs1256294	ENSG00000132185.12	ENSG00000132185.12_161681724_161682008	1	1	161624560	161676762	-0.331128	5.46816e-11	EUR373.exon.cis.FDR5.all.rs137.txt	rs114945036	0.298953	0.62162
rs1256294	ENSG00000143226.8	ENSG00000143226.8_161487765_161489358	1	1	161624560	161475220	0.226165	1.034e-05	EUR373.exon.cis.FDR5.all.rs137.txt	rs114945036	0.298953	0.62162
rs1256294	ENSG00000132185.12	ENSG00000132185.12	1	1	161624560	161676762	-0.259064	3.92722e-07	EUR373.gene.cis.FDR5.all.rs137.txt	rs138747765	0.359238	0.622281
rs1256294	ENSG00000132185.12	ENSG00000132185.12_161680550_161680702	1	1	161624560	161676762	-0.338984	1.78202e-11	EUR373.exon.cis.FDR5.all.rs137.txt	rs138747765	0.359238	0.622281
rs1256294	ENSG00000143226.8	ENSG00000143226.8_161487765_161489358	1	1	161624560	161475220	0.226165	1.034e-05	EUR373.exon.cis.FDR5.all.rs137.txt	rs138747765	0.359238	0.622281
rs1256294	ENSG00000132185.12	ENSG00000132185.12_161676762_161677133	1	1	161624560	161676762	-0.313755	5.83949e-10	EUR373.exon.cis.FDR5.all.rs137.txt	rs138747765	0.359238	0.622281
rs1256294	ENSG00000132185.12	ENSG00000132185.12_161680998_161681264	1	1	161624560	161676762	-0.338515	1.9071e-11	EUR373.exon.cis.FDR5.all.rs137.txt	rs114945036	0.298953	0.62162
rs1256294	ENSG00000132185.12	ENSG00000132185.12_161676762_161677133	1	1	161624560	161676762	-0.313755	5.83949e-10	EUR373.exon.cis.FDR5.all.rs137.txt	rs114945036	0.298953	0.62162
rs1256294	ENSG00000132185.12	ENSG00000132185.12_161680998_161681264	1	1	161624560	161676762	-0.338515	1.9071e-11	EUR373.exon.cis.FDR5.all.rs137.txt	rs138747765	0.359238	0.622281
rs1256294	ENSG00000132185.12	ENSG00000132185.12_161680550_161680702	1	1	161624560	161676762	-0.338984	1.78202e-11	EUR373.exon.cis.FDR5.all.rs137.txt	rs114945036	0.298953	0.62162
rs1256294	ENSG00000132185.12	ENSG00000132185.12_161681724_161682008	1	1	161624560	161676762	-0.331128	5.46816e-11	EUR373.exon.cis.FDR5.all.rs137.txt	rs138747765	0.359238	0.622281
rs1256294	ENSG00000132185.12	ENSG00000132185.12_161682875_161684141	1	1	161624560	161676762	-0.329834	6.55729e-11	EUR373.exon.cis.FDR5.all.rs137.txt	rs114945036	0.298953	0.62162
rs1256294	ENSG00000132185.12	ENSG00000132185.12_161682875_161684141	1	1	161624560	161676762	-0.329834	6.55729e-11	EUR373.exon.cis.FDR5.all.rs137.txt	rs138747765	0.359238	0.622281
rs2333845	ENSG00000143226.8	ENSG00000143226.8_161487765_161489358	1	1	161639464	161475220	-0.241893	2.29396e-06	EUR373.exon.cis.FDR5.all.rs137.txt	rs138747765	0.0530581	0.532518
rs2333845	ENSG00000143226.8	ENSG00000143226.8_161487765_161489358	1	1	161639464	161475220	-0.241893	2.29396e-06	EUR373.exon.cis.FDR5.all.rs137.txt	rs114945036	0.0411662	0.513638
rs6665610	ENSG00000143226.8	ENSG00000143226.8_161487765_161489358	1	1	161641384	161475220	-0.241998	2.27021e-06	EUR373.exon.cis.FDR5.all.rs137.txt	rs138747765	0.039851	0.680264
rs6665610	ENSG00000143226.8	ENSG00000143226.8_161487765_161489358	1	1	161641384	161475220	-0.241998	2.27021e-06	EUR373.exon.cis.FDR5.all.rs137.txt	rs114945036	0.027098	0.614263
rs112516248	ENSG00000143226.8	ENSG00000143226.8_161487765_161489358	1	1	161643327	161475220	-0.277453	5.13275e-08	EUR373.exon.cis.FDR5.all.rs137.txt	rs138747765	0.0212308	0.626147
rs112516248	ENSG00000143226.8	ENSG00000143226.8_161487765_161489358	1	1	161643327	161475220	-0.277453	5.13275e-08	EUR373.exon.cis.FDR5.all.rs137.txt	rs114945036	0.0136063	0.548898
rs1674758	ENSG00000143226.8	ENSG00000143226.8_161487765_161489358	1	1	161644976	161475220	0.2333	5.29034e-06	EUR373.exon.cis.FDR5.all.rs137.txt	rs114945036	0.298921	0.587168
rs1674758	ENSG00000132185.12	ENSG00000132185.12	1	1	161644976	161676762	-0.313394	6.12411e-10	EUR373.gene.cis.FDR5.all.rs137.txt	rs138747765	0.374305	0.719491
rs1674758	ENSG00000132185.12	ENSG00000132185.12_161676762_161677133	1	1	161644976	161676762	-0.35611	1.38352e-12	EUR373.exon.cis.FDR5.all.rs137.txt	rs114945036	0.298921	0.587168
rs1674758	ENSG00000143226.8	ENSG00000143226.8_161487765_161489358	1	1	161644976	161475220	0.2333	5.29034e-06	EUR373.exon.cis.FDR5.all.rs137.txt	rs138747765	0.374305	0.719491
rs1674758	ENSG00000132185.12	ENSG00000132185.12_161680550_161680702	1	1	161644976	161676762	-0.378467	3.87391e-14	EUR373.exon.cis.FDR5.all.rs137.txt	rs114945036	0.298921	0.587168
rs1674758	ENSG00000132185.12	ENSG00000132185.12_161676762_161677133	1	1	161644976	161676762	-0.35611	1.38352e-12	EUR373.exon.cis.FDR5.all.rs137.txt	rs138747765	0.374305	0.719491
rs1674758	ENSG00000132185.12	ENSG00000132185.12_161680998_161681264	1	1	161644976	161676762	-0.380801	2.62465e-14	EUR373.exon.cis.FDR5.all.rs137.txt	rs138747765	0.374305	0.719491
rs1674758	ENSG00000132185.12	ENSG00000132185.12_161680998_161681264	1	1	161644976	161676762	-0.380801	2.62465e-14	EUR373.exon.cis.FDR5.all.rs137.txt	rs114945036	0.298921	0.587168
rs1674758	ENSG00000132185.12	ENSG00000132185.12	1	1	161644976	161676762	-0.313394	6.12411e-10	EUR373.gene.cis.FDR5.all.rs137.txt	rs114945036	0.298921	0.587168
rs1674758	ENSG00000132185.12	ENSG00000132185.12_161681724_161682008	1	1	161644976	161676762	-0.377422	4.60742e-14	EUR373.exon.cis.FDR5.all.rs137.txt	rs138747765	0.374305	0.719491
rs1674758	ENSG00000132185.12	ENSG00000132185.12_161681724_161682008	1	1	161644976	161676762	-0.377422	4.60742e-14	EUR373.exon.cis.FDR5.all.rs137.txt	rs114945036	0.298921	0.587168
rs1674758	ENSG00000132185.12	ENSG00000132185.12_161680550_161680702	1	1	161644976	161676762	-0.378467	3.87391e-14	EUR373.exon.cis.FDR5.all.rs137.txt	rs138747765	0.374305	0.719491
rs1674758	ENSG00000132185.12	ENSG00000132185.12_161682875_161684141	1	1	161644976	161676762	-0.363407	4.43991e-13	EUR373.exon.cis.FDR5.all.rs137.txt	rs138747765	0.374305	0.719491
rs1674758	ENSG00000132185.12	ENSG00000132185.12_161682875_161684141	1	1	161644976	161676762	-0.363407	4.43991e-13	EUR373.exon.cis.FDR5.all.rs137.txt	rs114945036	0.298921	0.587168
rs12118043	ENSG00000143226.8	ENSG00000143226.8_161487765_161489358	1	1	161646824	161475220	-0.224878	1.16425e-05	EUR373.exon.cis.FDR5.all.rs137.txt	rs114945036	0.03218	0.647411
rs12118043	ENSG00000143226.8	ENSG00000143226.8_161487765_161489358	1	1	161646824	161475220	-0.224878	1.16425e-05	EUR373.exon.cis.FDR5.all.rs137.txt	rs138747765	0.0466098	0.711537
rs111528110	ENSG00000143226.8	ENSG00000143226.8_161487765_161489358	1	1	161652307	161475220	-0.226199	1.03077e-05	EUR373.exon.cis.FDR5.all.rs137.txt	rs114945036	0.00813055	1
rs111528110	ENSG00000143226.8	ENSG00000143226.8_161487765_161489358	1	1	161652307	161475220	-0.226199	1.03077e-05	EUR373.exon.cis.FDR5.all.rs137.txt	rs138747765	0.00974937	1
rs1256286	ENSG00000132185.12	ENSG00000132185.12_161680998_161681264	1	1	161652717	161676762	-0.279301	4.14806e-08	EUR373.exon.cis.FDR5.all.rs137.txt	rs138747765	0.166004	0.659643
rs1256286	ENSG00000132185.12	ENSG00000132185.12_161682875_161684141	1	1	161652717	161676762	-0.279881	3.87865e-08	EUR373.exon.cis.FDR5.all.rs137.txt	rs138747765	0.166004	0.659643
rs1256286	ENSG00000143226.8	ENSG00000143226.8_161487765_161489358	1	1	161652717	161475220	0.258558	4.14441e-07	EUR373.exon.cis.FDR5.all.rs137.txt	rs138747765	0.166004	0.659643
rs1256286	ENSG00000132185.12	ENSG00000132185.12_161680550_161680702	1	1	161652717	161676762	-0.287809	1.52496e-08	EUR373.exon.cis.FDR5.all.rs137.txt	rs114945036	0.129515	0.638027
rs1256286	ENSG00000132185.12	ENSG00000132185.12_161682875_161684141	1	1	161652717	161676762	-0.279881	3.87865e-08	EUR373.exon.cis.FDR5.all.rs137.txt	rs114945036	0.129515	0.638027
rs1256286	ENSG00000143226.8	ENSG00000143226.8_161487765_161489358	1	1	161652717	161475220	0.258558	4.14441e-07	EUR373.exon.cis.FDR5.all.rs137.txt	rs114945036	0.129515	0.638027
rs1256286	ENSG00000132185.12	ENSG00000132185.12_161676762_161677133	1	1	161652717	161676762	-0.276416	5.78035e-08	EUR373.exon.cis.FDR5.all.rs137.txt	rs138747765	0.166004	0.659643
rs1256286	ENSG00000132185.12	ENSG00000132185.12_161681724_161682008	1	1	161652717	161676762	-0.288031	1.48501e-08	EUR373.exon.cis.FDR5.all.rs137.txt	rs114945036	0.129515	0.638027
rs1256286	ENSG00000132185.12	ENSG00000132185.12_161676762_161677133	1	1	161652717	161676762	-0.276416	5.78035e-08	EUR373.exon.cis.FDR5.all.rs137.txt	rs114945036	0.129515	0.638027
rs1256286	ENSG00000132185.12	ENSG00000132185.12_161681724_161682008	1	1	161652717	161676762	-0.288031	1.48501e-08	EUR373.exon.cis.FDR5.all.rs137.txt	rs138747765	0.166004	0.659643
rs1256286	ENSG00000132185.12	ENSG00000132185.12_161680998_161681264	1	1	161652717	161676762	-0.279301	4.14806e-08	EUR373.exon.cis.FDR5.all.rs137.txt	rs114945036	0.129515	0.638027
rs1256286	ENSG00000132185.12	ENSG00000132185.12_161680550_161680702	1	1	161652717	161676762	-0.287809	1.52496e-08	EUR373.exon.cis.FDR5.all.rs137.txt	rs138747765	0.166004	0.659643
rs61804205	ENSG00000132185.12	ENSG00000132185.12_161680265_161680282	1	1	161653737	161676762	0.361885	5.6407e-13	EUR373.exon.cis.FDR5.all.rs137.txt	rs114945036	0.00106801	0.18265
rs61804205	ENSG00000132185.12	ENSG00000132185.12_161680265_161680282	1	1	161653737	161676762	0.361885	5.6407e-13	EUR373.exon.cis.FDR5.all.rs137.txt	rs138747765	0.00178525	0.215652
rs1256287	ENSG00000132185.12	ENSG00000132185.12	1	1	161654693	161676762	-0.241355	2.41951e-06	EUR373.gene.cis.FDR5.all.rs137.txt	rs114945036	0.0843777	0.659267
rs1256287	ENSG00000132185.12	ENSG00000132185.12	1	1	161654693	161676762	-0.241355	2.41951e-06	EUR373.gene.cis.FDR5.all.rs137.txt	rs138747765	0.108868	0.683864
rs1832739	ENSG00000132185.12	ENSG00000132185.12_161680998_161681264	1	1	161655342	161676762	0.28027	3.70755e-08	EUR373.exon.cis.FDR5.all.rs137.txt	rs114945036	0.134064	0.65088
rs1832739	ENSG00000143226.8	ENSG00000143226.8_161487765_161489358	1	1	161655342	161475220	-0.261156	3.13948e-07	EUR373.exon.cis.FDR5.all.rs137.txt	rs114945036	0.134064	0.65088
rs1832739	ENSG00000143226.8	ENSG00000143226.8_161487765_161489358	1	1	161655342	161475220	-0.261156	3.13948e-07	EUR373.exon.cis.FDR5.all.rs137.txt	rs138747765	0.170577	0.670466
rs1832739	ENSG00000132185.12	ENSG00000132185.12_161680550_161680702	1	1	161655342	161676762	0.288918	1.33528e-08	EUR373.exon.cis.FDR5.all.rs137.txt	rs138747765	0.170577	0.670466
rs1832739	ENSG00000132185.12	ENSG00000132185.12_161676762_161677133	1	1	161655342	161676762	0.277553	5.07406e-08	EUR373.exon.cis.FDR5.all.rs137.txt	rs138747765	0.170577	0.670466
rs1832739	ENSG00000132185.12	ENSG00000132185.12_161681724_161682008	1	1	161655342	161676762	0.288001	1.49032e-08	EUR373.exon.cis.FDR5.all.rs137.txt	rs138747765	0.170577	0.670466
rs1832739	ENSG00000132185.12	ENSG00000132185.12_161680998_161681264	1	1	161655342	161676762	0.28027	3.70755e-08	EUR373.exon.cis.FDR5.all.rs137.txt	rs138747765	0.170577	0.670466
rs1832739	ENSG00000132185.12	ENSG00000132185.12_161676762_161677133	1	1	161655342	161676762	0.277553	5.07406e-08	EUR373.exon.cis.FDR5.all.rs137.txt	rs114945036	0.134064	0.65088
rs1832739	ENSG00000132185.12	ENSG00000132185.12_161681724_161682008	1	1	161655342	161676762	0.288001	1.49032e-08	EUR373.exon.cis.FDR5.all.rs137.txt	rs114945036	0.134064	0.65088
rs1832739	ENSG00000132185.12	ENSG00000132185.12_161680550_161680702	1	1	161655342	161676762	0.288918	1.33528e-08	EUR373.exon.cis.FDR5.all.rs137.txt	rs114945036	0.134064	0.65088
rs1832739	ENSG00000132185.12	ENSG00000132185.12_161682875_161684141	1	1	161655342	161676762	0.278381	4.61298e-08	EUR373.exon.cis.FDR5.all.rs137.txt	rs138747765	0.170577	0.670466
rs1832739	ENSG00000132185.12	ENSG00000132185.12_161682875_161684141	1	1	161655342	161676762	0.278381	4.61298e-08	EUR373.exon.cis.FDR5.all.rs137.txt	rs114945036	0.134064	0.65088
rs72633696	ENSG00000143226.8	ENSG00000143226.8_161487765_161489358	1	1	161657896	161475220	-0.221189	1.62937e-05	EUR373.exon.cis.FDR5.all.rs137.txt	rs114945036	0.0721117	0.781922
rs72633696	ENSG00000143226.8	ENSG00000143226.8_161487765_161489358	1	1	161657896	161475220	-0.221189	1.62937e-05	EUR373.exon.cis.FDR5.all.rs137.txt	rs138747765	0.0958803	0.823374
rs61804206	ENSG00000132185.12	ENSG00000132185.12_161680265_161680282	1	1	161658821	161676762	0.360077	7.48511e-13	EUR373.exon.cis.FDR5.all.rs137.txt	rs114945036	0.00106801	0.18265
rs61804206	ENSG00000132185.12	ENSG00000132185.12_161680265_161680282	1	1	161658821	161676762	0.360077	7.48511e-13	EUR373.exon.cis.FDR5.all.rs137.txt	rs138747765	0.00178525	0.215652
rs7539053	ENSG00000143226.8	ENSG00000143226.8_161487765_161489358	1	1	161659845	161475220	-0.219154	1.95655e-05	EUR373.exon.cis.FDR5.all.rs137.txt	rs114945036	0.261834	0.523679
rs7539053	ENSG00000132185.12	ENSG00000132185.12_161680998_161681264	1	1	161659845	161676762	0.39679	1.67357e-15	EUR373.exon.cis.FDR5.all.rs137.txt	rs138747765	0.327312	0.641154
rs7539053	ENSG00000132185.12	ENSG00000132185.12_161680550_161680702	1	1	161659845	161676762	0.396308	1.82243e-15	EUR373.exon.cis.FDR5.all.rs137.txt	rs138747765	0.327312	0.641154
rs7539053	ENSG00000132185.12	ENSG00000132185.12_161680550_161680702	1	1	161659845	161676762	0.396308	1.82243e-15	EUR373.exon.cis.FDR5.all.rs137.txt	rs114945036	0.261834	0.523679
rs7539053	ENSG00000143226.8	ENSG00000143226.8_161487765_161489358	1	1	161659845	161475220	-0.219154	1.95655e-05	EUR373.exon.cis.FDR5.all.rs137.txt	rs138747765	0.327312	0.641154
rs7539053	ENSG00000132185.12	ENSG00000132185.12_161676762_161677133	1	1	161659845	161676762	0.383264	1.7342e-14	EUR373.exon.cis.FDR5.all.rs137.txt	rs114945036	0.261834	0.523679
rs7539053	ENSG00000132185.12	ENSG00000132185.12_161682875_161684141	1	1	161659845	161676762	0.390112	5.37998e-15	EUR373.exon.cis.FDR5.all.rs137.txt	rs138747765	0.327312	0.641154
rs7539053	ENSG00000132185.12	ENSG00000132185.12_161680998_161681264	1	1	161659845	161676762	0.39679	1.67357e-15	EUR373.exon.cis.FDR5.all.rs137.txt	rs114945036	0.261834	0.523679
rs7539053	ENSG00000132185.12	ENSG00000132185.12_161676762_161677133	1	1	161659845	161676762	0.383264	1.7342e-14	EUR373.exon.cis.FDR5.all.rs137.txt	rs138747765	0.327312	0.641154
rs7539053	ENSG00000132185.12	ENSG00000132185.12_161681724_161682008	1	1	161659845	161676762	0.40122	7.60001e-16	EUR373.exon.cis.FDR5.all.rs137.txt	rs114945036	0.261834	0.523679
rs7539053	ENSG00000132185.12	ENSG00000132185.12_161682875_161684141	1	1	161659845	161676762	0.390112	5.37998e-15	EUR373.exon.cis.FDR5.all.rs137.txt	rs114945036	0.261834	0.523679
rs7539053	ENSG00000132185.12	ENSG00000132185.12_161681724_161682008	1	1	161659845	161676762	0.40122	7.60001e-16	EUR373.exon.cis.FDR5.all.rs137.txt	rs138747765	0.327312	0.641154
rs7539053	ENSG00000132185.12	ENSG00000132185.12	1	1	161659845	161676762	0.339139	1.74269e-11	EUR373.gene.cis.FDR5.all.rs137.txt	rs138747765	0.327312	0.641154
rs7539053	ENSG00000132185.12	ENSG00000132185.12	1	1	161659845	161676762	0.339139	1.74269e-11	EUR373.gene.cis.FDR5.all.rs137.txt	rs114945036	0.261834	0.523679
rs7525363	ENSG00000132185.12	ENSG00000132185.12_161680265_161680282	1	1	161660209	161676762	0.359503	8.18517e-13	EUR373.exon.cis.FDR5.all.rs137.txt	rs138747765	0.00178525	0.215652
rs7525363	ENSG00000132185.12	ENSG00000132185.12_161680265_161680282	1	1	161660209	161676762	0.359503	8.18517e-13	EUR373.exon.cis.FDR5.all.rs137.txt	rs114945036	0.00106801	0.18265
rs61804207	ENSG00000132185.12	ENSG00000132185.12_161680265_161680282	1	1	161660718	161676762	0.360378	7.14121e-13	EUR373.exon.cis.FDR5.all.rs137.txt	rs138747765	0.00178525	0.215652
rs61804207	ENSG00000132185.12	ENSG00000132185.12_161680265_161680282	1	1	161660718	161676762	0.360378	7.14121e-13	EUR373.exon.cis.FDR5.all.rs137.txt	rs114945036	0.00106801	0.18265
rs61804208	ENSG00000132185.12	ENSG00000132185.12_161680265_161680282	1	1	161661411	161676762	0.360438	7.07499e-13	EUR373.exon.cis.FDR5.all.rs137.txt	rs138747765	0.00178525	0.215652
rs61804208	ENSG00000132185.12	ENSG00000132185.12_161680265_161680282	1	1	161661411	161676762	0.360438	7.07499e-13	EUR373.exon.cis.FDR5.all.rs137.txt	rs114945036	0.00106801	0.18265
rs1340976	ENSG00000132185.12	ENSG00000132185.12_161676762_161677133	1	1	161661489	161676762	0.37702	4.92384e-14	EUR373.exon.cis.FDR5.all.rs137.txt	rs138747765	0.322326	0.638748
rs1340976	ENSG00000132185.12	ENSG00000132185.12	1	1	161661489	161676762	0.334356	3.46288e-11	EUR373.gene.cis.FDR5.all.rs137.txt	rs114945036	0.256626	0.52048
rs1340976	ENSG00000132185.12	ENSG00000132185.12_161680998_161681264	1	1	161661489	161676762	0.392147	3.77984e-15	EUR373.exon.cis.FDR5.all.rs137.txt	rs114945036	0.256626	0.52048
rs1340976	ENSG00000132185.12	ENSG00000132185.12_161681724_161682008	1	1	161661489	161676762	0.395578	2.07269e-15	EUR373.exon.cis.FDR5.all.rs137.txt	rs114945036	0.256626	0.52048
rs1340976	ENSG00000132185.12	ENSG00000132185.12_161682875_161684141	1	1	161661489	161676762	0.385598	1.16724e-14	EUR373.exon.cis.FDR5.all.rs137.txt	rs138747765	0.322326	0.638748
rs1340976	ENSG00000132185.12	ENSG00000132185.12	1	1	161661489	161676762	0.334356	3.46288e-11	EUR373.gene.cis.FDR5.all.rs137.txt	rs138747765	0.322326	0.638748
rs1340976	ENSG00000132185.12	ENSG00000132185.12_161676762_161677133	1	1	161661489	161676762	0.37702	4.92384e-14	EUR373.exon.cis.FDR5.all.rs137.txt	rs114945036	0.256626	0.52048
rs1340976	ENSG00000132185.12	ENSG00000132185.12_161681724_161682008	1	1	161661489	161676762	0.395578	2.07269e-15	EUR373.exon.cis.FDR5.all.rs137.txt	rs138747765	0.322326	0.638748
rs1340976	ENSG00000132185.12	ENSG00000132185.12_161680550_161680702	1	1	161661489	161676762	0.390781	4.79197e-15	EUR373.exon.cis.FDR5.all.rs137.txt	rs138747765	0.322326	0.638748
rs1340976	ENSG00000132185.12	ENSG00000132185.12_161680998_161681264	1	1	161661489	161676762	0.392147	3.77984e-15	EUR373.exon.cis.FDR5.all.rs137.txt	rs138747765	0.322326	0.638748
rs1340976	ENSG00000132185.12	ENSG00000132185.12_161682875_161684141	1	1	161661489	161676762	0.385598	1.16724e-14	EUR373.exon.cis.FDR5.all.rs137.txt	rs114945036	0.256626	0.52048
rs1340976	ENSG00000132185.12	ENSG00000132185.12_161680550_161680702	1	1	161661489	161676762	0.390781	4.79197e-15	EUR373.exon.cis.FDR5.all.rs137.txt	rs114945036	0.256626	0.52048
rs2185550	ENSG00000132185.12	ENSG00000132185.12	1	1	161662001	161676762	0.241931	2.2854e-06	EUR373.gene.cis.FDR5.all.rs137.txt	rs114945036	0.0833176	0.65695
rs2185550	ENSG00000132185.12	ENSG00000132185.12	1	1	161662001	161676762	0.241931	2.2854e-06	EUR373.gene.cis.FDR5.all.rs137.txt	rs138747765	0.107621	0.681843
rs2185551	ENSG00000132185.12	ENSG00000132185.12_161680265_161680282	1	1	161662005	161676762	0.359161	8.6322e-13	EUR373.exon.cis.FDR5.all.rs137.txt	rs114945036	0.00106801	0.18265
rs2185551	ENSG00000132185.12	ENSG00000132185.12_161680265_161680282	1	1	161662005	161676762	0.359161	8.6322e-13	EUR373.exon.cis.FDR5.all.rs137.txt	rs138747765	0.00178525	0.215652
rs10753610	ENSG00000132185.12	ENSG00000132185.12_161680998_161681264	1	1	161663823	161676762	0.392199	3.74572e-15	EUR373.exon.cis.FDR5.all.rs137.txt	rs114945036	0.256626	0.52048
rs10753610	ENSG00000132185.12	ENSG00000132185.12_161680550_161680702	1	1	161663823	161676762	0.391181	4.47115e-15	EUR373.exon.cis.FDR5.all.rs137.txt	rs114945036	0.256626	0.52048
rs10753610	ENSG00000132185.12	ENSG00000132185.12_161682875_161684141	1	1	161663823	161676762	0.386308	1.0343e-14	EUR373.exon.cis.FDR5.all.rs137.txt	rs138747765	0.322326	0.638748
rs10753610	ENSG00000132185.12	ENSG00000132185.12_161680550_161680702	1	1	161663823	161676762	0.391181	4.47115e-15	EUR373.exon.cis.FDR5.all.rs137.txt	rs138747765	0.322326	0.638748
rs10753610	ENSG00000132185.12	ENSG00000132185.12_161680998_161681264	1	1	161663823	161676762	0.392199	3.74572e-15	EUR373.exon.cis.FDR5.all.rs137.txt	rs138747765	0.322326	0.638748
rs10753610	ENSG00000132185.12	ENSG00000132185.12	1	1	161663823	161676762	0.335282	3.03445e-11	EUR373.gene.cis.FDR5.all.rs137.txt	rs114945036	0.256626	0.52048
rs10753610	ENSG00000132185.12	ENSG00000132185.12_161676762_161677133	1	1	161663823	161676762	0.378373	3.93493e-14	EUR373.exon.cis.FDR5.all.rs137.txt	rs114945036	0.256626	0.52048
rs10753610	ENSG00000132185.12	ENSG00000132185.12_161681724_161682008	1	1	161663823	161676762	0.396304	1.82382e-15	EUR373.exon.cis.FDR5.all.rs137.txt	rs138747765	0.322326	0.638748
rs10753610	ENSG00000132185.12	ENSG00000132185.12_161676762_161677133	1	1	161663823	161676762	0.378373	3.93493e-14	EUR373.exon.cis.FDR5.all.rs137.txt	rs138747765	0.322326	0.638748
rs10753610	ENSG00000132185.12	ENSG00000132185.12_161682875_161684141	1	1	161663823	161676762	0.386308	1.0343e-14	EUR373.exon.cis.FDR5.all.rs137.txt	rs114945036	0.256626	0.52048
rs10753610	ENSG00000132185.12	ENSG00000132185.12	1	1	161663823	161676762	0.335282	3.03445e-11	EUR373.gene.cis.FDR5.all.rs137.txt	rs138747765	0.322326	0.638748
rs10753610	ENSG00000143226.8	ENSG00000143226.8_161487765_161489358	1	1	161663823	161475220	-0.219082	1.96915e-05	EUR373.exon.cis.FDR5.all.rs137.txt	rs114945036	0.256626	0.52048
rs10753610	ENSG00000143226.8	ENSG00000143226.8_161487765_161489358	1	1	161663823	161475220	-0.219082	1.96915e-05	EUR373.exon.cis.FDR5.all.rs137.txt	rs138747765	0.322326	0.638748
rs10753610	ENSG00000132185.12	ENSG00000132185.12_161681724_161682008	1	1	161663823	161676762	0.396304	1.82382e-15	EUR373.exon.cis.FDR5.all.rs137.txt	rs114945036	0.256626	0.52048
rs10917698	ENSG00000132185.12	ENSG00000132185.12_161676762_161677133	1	1	161663955	161676762	0.233065	5.41027e-06	EUR373.exon.cis.FDR5.all.rs137.txt	rs138747765	0.0727618	0.602049
rs10917698	ENSG00000132185.12	ENSG00000132185.12_161681724_161682008	1	1	161663955	161676762	0.254847	6.13047e-07	EUR373.exon.cis.FDR5.all.rs137.txt	rs138747765	0.0727618	0.602049
rs10917698	ENSG00000132185.12	ENSG00000132185.12	1	1	161663955	161676762	0.262257	2.78818e-07	EUR373.gene.cis.FDR5.all.rs137.txt	rs114945036	0.0521658	0.558215
rs10917698	ENSG00000132185.12	ENSG00000132185.12_161680998_161681264	1	1	161663955	161676762	0.250863	9.27084e-07	EUR373.exon.cis.FDR5.all.rs137.txt	rs138747765	0.0727618	0.602049
rs10917698	ENSG00000132185.12	ENSG00000132185.12_161681724_161682008	1	1	161663955	161676762	0.254847	6.13047e-07	EUR373.exon.cis.FDR5.all.rs137.txt	rs114945036	0.0521658	0.558215
rs10917698	ENSG00000132185.12	ENSG00000132185.12_161676762_161677133	1	1	161663955	161676762	0.233065	5.41027e-06	EUR373.exon.cis.FDR5.all.rs137.txt	rs114945036	0.0521658	0.558215
rs10917698	ENSG00000132185.12	ENSG00000132185.12_161682875_161684141	1	1	161663955	161676762	0.249748	1.03956e-06	EUR373.exon.cis.FDR5.all.rs137.txt	rs114945036	0.0521658	0.558215
rs10917698	ENSG00000132185.12	ENSG00000132185.12_161680998_161681264	1	1	161663955	161676762	0.250863	9.27084e-07	EUR373.exon.cis.FDR5.all.rs137.txt	rs114945036	0.0521658	0.558215
rs10917698	ENSG00000132185.12	ENSG00000132185.12_161682875_161684141	1	1	161663955	161676762	0.249748	1.03956e-06	EUR373.exon.cis.FDR5.all.rs137.txt	rs138747765	0.0727618	0.602049
rs10917698	ENSG00000132185.12	ENSG00000132185.12_161680550_161680702	1	1	161663955	161676762	0.240053	2.75093e-06	EUR373.exon.cis.FDR5.all.rs137.txt	rs114945036	0.0521658	0.558215
rs10917698	ENSG00000132185.12	ENSG00000132185.12_161680550_161680702	1	1	161663955	161676762	0.240053	2.75093e-06	EUR373.exon.cis.FDR5.all.rs137.txt	rs138747765	0.0727618	0.602049
rs10917698	ENSG00000132185.12	ENSG00000132185.12	1	1	161663955	161676762	0.262257	2.78818e-07	EUR373.gene.cis.FDR5.all.rs137.txt	rs138747765	0.0727618	0.602049
rs6696774	ENSG00000132185.12	ENSG00000132185.12	1	1	161664060	161676762	0.239326	2.95429e-06	EUR373.gene.cis.FDR5.all.rs137.txt	rs138747765	0.108424	0.671135
rs6696774	ENSG00000132185.12	ENSG00000132185.12_161681724_161682008	1	1	161664060	161676762	0.227621	9.03378e-06	EUR373.exon.cis.FDR5.all.rs137.txt	rs114945036	0.0827116	0.641886
rs6696774	ENSG00000132185.12	ENSG00000132185.12	1	1	161664060	161676762	0.239326	2.95429e-06	EUR373.gene.cis.FDR5.all.rs137.txt	rs114945036	0.0827116	0.641886
rs6696774	ENSG00000132185.12	ENSG00000132185.12_161681724_161682008	1	1	161664060	161676762	0.227621	9.03378e-06	EUR373.exon.cis.FDR5.all.rs137.txt	rs138747765	0.108424	0.671135
rs2185552	ENSG00000132185.12	ENSG00000132185.12_161681724_161682008	1	1	161664354	161676762	0.256955	4.91175e-07	EUR373.exon.cis.FDR5.all.rs137.txt	rs138747765	0.204391	0.680548
rs2185552	ENSG00000132185.12	ENSG00000132185.12_161680550_161680702	1	1	161664354	161676762	0.24971	1.04366e-06	EUR373.exon.cis.FDR5.all.rs137.txt	rs114945036	0.159509	0.658336
rs2185552	ENSG00000132185.12	ENSG00000132185.12_161676762_161677133	1	1	161664354	161676762	0.242401	2.18134e-06	EUR373.exon.cis.FDR5.all.rs137.txt	rs138747765	0.204391	0.680548
rs2185552	ENSG00000143226.8	ENSG00000143226.8_161487765_161489358	1	1	161664354	161475220	-0.278783	4.4042e-08	EUR373.exon.cis.FDR5.all.rs137.txt	rs114945036	0.159509	0.658336
rs2185552	ENSG00000132185.12	ENSG00000132185.12_161681724_161682008	1	1	161664354	161676762	0.256955	4.91175e-07	EUR373.exon.cis.FDR5.all.rs137.txt	rs114945036	0.159509	0.658336
rs2185552	ENSG00000132185.12	ENSG00000132185.12_161680550_161680702	1	1	161664354	161676762	0.24971	1.04366e-06	EUR373.exon.cis.FDR5.all.rs137.txt	rs138747765	0.204391	0.680548
rs2185552	ENSG00000132185.12	ENSG00000132185.12_161680998_161681264	1	1	161664354	161676762	0.244468	1.77501e-06	EUR373.exon.cis.FDR5.all.rs137.txt	rs138747765	0.204391	0.680548
rs2185552	ENSG00000132185.12	ENSG00000132185.12_161682875_161684141	1	1	161664354	161676762	0.252166	8.10391e-07	EUR373.exon.cis.FDR5.all.rs137.txt	rs114945036	0.159509	0.658336
rs2185552	ENSG00000132185.12	ENSG00000132185.12_161680998_161681264	1	1	161664354	161676762	0.244468	1.77501e-06	EUR373.exon.cis.FDR5.all.rs137.txt	rs114945036	0.159509	0.658336
rs2185552	ENSG00000132185.12	ENSG00000132185.12_161676762_161677133	1	1	161664354	161676762	0.242401	2.18134e-06	EUR373.exon.cis.FDR5.all.rs137.txt	rs114945036	0.159509	0.658336
rs2185552	ENSG00000143226.8	ENSG00000143226.8_161487765_161489358	1	1	161664354	161475220	-0.278783	4.4042e-08	EUR373.exon.cis.FDR5.all.rs137.txt	rs138747765	0.204391	0.680548
rs2185552	ENSG00000132185.12	ENSG00000132185.12_161682875_161684141	1	1	161664354	161676762	0.252166	8.10391e-07	EUR373.exon.cis.FDR5.all.rs137.txt	rs138747765	0.204391	0.680548
rs3949343	ENSG00000132185.12	ENSG00000132185.12_161680550_161680702	1	1	161664765	161676762	0.412888	8.97757e-17	EUR373.exon.cis.FDR5.all.rs137.txt	rs114945036	0.21864	0.480045
rs3949343	ENSG00000132185.12	ENSG00000132185.12_161676762_161677133	1	1	161664765	161676762	0.396715	1.69586e-15	EUR373.exon.cis.FDR5.all.rs137.txt	rs138747765	0.27496	0.559301
rs3949343	ENSG00000132185.12	ENSG00000132185.12_161680550_161680702	1	1	161664765	161676762	0.412888	8.97757e-17	EUR373.exon.cis.FDR5.all.rs137.txt	rs138747765	0.27496	0.559301
rs3949343	ENSG00000132185.12	ENSG00000132185.12_161682875_161684141	1	1	161664765	161676762	0.409154	1.7946e-16	EUR373.exon.cis.FDR5.all.rs137.txt	rs138747765	0.27496	0.559301
rs3949343	ENSG00000132185.12	ENSG00000132185.12	1	1	161664765	161676762	0.351858	2.64752e-12	EUR373.gene.cis.FDR5.all.rs137.txt	rs114945036	0.21864	0.480045
rs3949343	ENSG00000132185.12	ENSG00000132185.12_161682875_161684141	1	1	161664765	161676762	0.409154	1.7946e-16	EUR373.exon.cis.FDR5.all.rs137.txt	rs114945036	0.21864	0.480045
rs3949343	ENSG00000132185.12	ENSG00000132185.12_161680998_161681264	1	1	161664765	161676762	0.419262	2.69732e-17	EUR373.exon.cis.FDR5.all.rs137.txt	rs138747765	0.27496	0.559301
rs3949343	ENSG00000132185.12	ENSG00000132185.12_161676762_161677133	1	1	161664765	161676762	0.396715	1.69586e-15	EUR373.exon.cis.FDR5.all.rs137.txt	rs114945036	0.21864	0.480045
rs3949343	ENSG00000132185.12	ENSG00000132185.12_161680998_161681264	1	1	161664765	161676762	0.419262	2.69732e-17	EUR373.exon.cis.FDR5.all.rs137.txt	rs114945036	0.21864	0.480045
rs3949343	ENSG00000132185.12	ENSG00000132185.12	1	1	161664765	161676762	0.351858	2.64752e-12	EUR373.gene.cis.FDR5.all.rs137.txt	rs138747765	0.27496	0.559301
rs3949343	ENSG00000132185.12	ENSG00000132185.12_161681724_161682008	1	1	161664765	161676762	0.418413	3.17019e-17	EUR373.exon.cis.FDR5.all.rs137.txt	rs138747765	0.27496	0.559301
rs3949343	ENSG00000132185.12	ENSG00000132185.12_161681724_161682008	1	1	161664765	161676762	0.418413	3.17019e-17	EUR373.exon.cis.FDR5.all.rs137.txt	rs114945036	0.21864	0.480045
rs4656328	ENSG00000132185.12	ENSG00000132185.12_161681724_161682008	1	1	161665165	161676762	0.396541	1.74881e-15	EUR373.exon.cis.FDR5.all.rs137.txt	rs114945036	0.275862	0.561747
rs4656328	ENSG00000132185.12	ENSG00000132185.12	1	1	161665165	161676762	0.332486	4.51474e-11	EUR373.gene.cis.FDR5.all.rs137.txt	rs138747765	0.349046	0.691934
rs4656328	ENSG00000132185.12	ENSG00000132185.12	1	1	161665165	161676762	0.332486	4.51474e-11	EUR373.gene.cis.FDR5.all.rs137.txt	rs114945036	0.275862	0.561747
rs4656328	ENSG00000132185.12	ENSG00000132185.12_161676762_161677133	1	1	161665165	161676762	0.373046	9.45721e-14	EUR373.exon.cis.FDR5.all.rs137.txt	rs114945036	0.275862	0.561747
rs4656328	ENSG00000132185.12	ENSG00000132185.12_161676762_161677133	1	1	161665165	161676762	0.373046	9.45721e-14	EUR373.exon.cis.FDR5.all.rs137.txt	rs138747765	0.349046	0.691934
rs4656328	ENSG00000132185.12	ENSG00000132185.12_161680550_161680702	1	1	161665165	161676762	0.39139	4.31138e-15	EUR373.exon.cis.FDR5.all.rs137.txt	rs114945036	0.275862	0.561747
rs4656328	ENSG00000132185.12	ENSG00000132185.12_161680550_161680702	1	1	161665165	161676762	0.39139	4.31138e-15	EUR373.exon.cis.FDR5.all.rs137.txt	rs138747765	0.349046	0.691934
rs4656328	ENSG00000132185.12	ENSG00000132185.12_161681724_161682008	1	1	161665165	161676762	0.396541	1.74881e-15	EUR373.exon.cis.FDR5.all.rs137.txt	rs138747765	0.349046	0.691934
rs4656328	ENSG00000132185.12	ENSG00000132185.12_161680998_161681264	1	1	161665165	161676762	0.39604	1.91081e-15	EUR373.exon.cis.FDR5.all.rs137.txt	rs138747765	0.349046	0.691934
rs4656328	ENSG00000132185.12	ENSG00000132185.12_161682875_161684141	1	1	161665165	161676762	0.387887	7.893e-15	EUR373.exon.cis.FDR5.all.rs137.txt	rs114945036	0.275862	0.561747
rs4656328	ENSG00000132185.12	ENSG00000132185.12_161682875_161684141	1	1	161665165	161676762	0.387887	7.893e-15	EUR373.exon.cis.FDR5.all.rs137.txt	rs138747765	0.349046	0.691934
rs4656328	ENSG00000132185.12	ENSG00000132185.12_161680998_161681264	1	1	161665165	161676762	0.39604	1.91081e-15	EUR373.exon.cis.FDR5.all.rs137.txt	rs114945036	0.275862	0.561747
rs115356919	ENSG00000132185.12	ENSG00000132185.12_161680265_161680282	1	1	161666633	161676762	0.361236	6.24472e-13	EUR373.exon.cis.FDR5.all.rs137.txt	rs138747765	0.00178525	0.215652
rs115356919	ENSG00000132185.12	ENSG00000132185.12_161680265_161680282	1	1	161666633	161676762	0.361236	6.24472e-13	EUR373.exon.cis.FDR5.all.rs137.txt	rs114945036	0.00106801	0.18265
rs2199586	ENSG00000132185.12	ENSG00000132185.12	1	1	161668723	161676762	0.239841	2.80883e-06	EUR373.gene.cis.FDR5.all.rs137.txt	rs138747765	0.108424	0.671135
rs2199586	ENSG00000132185.12	ENSG00000132185.12	1	1	161668723	161676762	0.239841	2.80883e-06	EUR373.gene.cis.FDR5.all.rs137.txt	rs114945036	0.0827116	0.641886
rs61804210	ENSG00000132185.12	ENSG00000132185.12_161680265_161680282	1	1	161670827	161676762	0.358992	8.86138e-13	EUR373.exon.cis.FDR5.all.rs137.txt	rs138747765	0.00178525	0.215652
rs61804210	ENSG00000132185.12	ENSG00000132185.12_161680265_161680282	1	1	161670827	161676762	0.358992	8.86138e-13	EUR373.exon.cis.FDR5.all.rs137.txt	rs114945036	0.00106801	0.18265
rs61804211	ENSG00000132185.12	ENSG00000132185.12_161680265_161680282	1	1	161671306	161676762	0.360934	6.54743e-13	EUR373.exon.cis.FDR5.all.rs137.txt	rs138747765	0.00178525	0.215652
rs61804211	ENSG00000132185.12	ENSG00000132185.12_161680265_161680282	1	1	161671306	161676762	0.360934	6.54743e-13	EUR373.exon.cis.FDR5.all.rs137.txt	rs114945036	0.00106801	0.18265
rs6668534	ENSG00000132185.12	ENSG00000132185.12_161681724_161682008	1	1	161671995	161676762	0.398094	1.32832e-15	EUR373.exon.cis.FDR5.all.rs137.txt	rs138747765	0.322326	0.638748
rs6668534	ENSG00000132185.12	ENSG00000132185.12_161676762_161677133	1	1	161671995	161676762	0.380825	2.61405e-14	EUR373.exon.cis.FDR5.all.rs137.txt	rs114945036	0.256626	0.52048
rs6668534	ENSG00000132185.12	ENSG00000132185.12_161680998_161681264	1	1	161671995	161676762	0.393149	3.17381e-15	EUR373.exon.cis.FDR5.all.rs137.txt	rs138747765	0.322326	0.638748
rs6668534	ENSG00000132185.12	ENSG00000132185.12_161680550_161680702	1	1	161671995	161676762	0.393924	2.77153e-15	EUR373.exon.cis.FDR5.all.rs137.txt	rs114945036	0.256626	0.52048
rs6668534	ENSG00000132185.12	ENSG00000132185.12_161682875_161684141	1	1	161671995	161676762	0.387452	8.50439e-15	EUR373.exon.cis.FDR5.all.rs137.txt	rs114945036	0.256626	0.52048
rs6668534	ENSG00000132185.12	ENSG00000132185.12_161681724_161682008	1	1	161671995	161676762	0.398094	1.32832e-15	EUR373.exon.cis.FDR5.all.rs137.txt	rs114945036	0.256626	0.52048
rs6668534	ENSG00000132185.12	ENSG00000132185.12_161680550_161680702	1	1	161671995	161676762	0.393924	2.77153e-15	EUR373.exon.cis.FDR5.all.rs137.txt	rs138747765	0.322326	0.638748
rs6668534	ENSG00000132185.12	ENSG00000132185.12	1	1	161671995	161676762	0.336888	2.41092e-11	EUR373.gene.cis.FDR5.all.rs137.txt	rs114945036	0.256626	0.52048
rs6668534	ENSG00000132185.12	ENSG00000132185.12_161680998_161681264	1	1	161671995	161676762	0.393149	3.17381e-15	EUR373.exon.cis.FDR5.all.rs137.txt	rs114945036	0.256626	0.52048
rs6668534	ENSG00000132185.12	ENSG00000132185.12_161676762_161677133	1	1	161671995	161676762	0.380825	2.61405e-14	EUR373.exon.cis.FDR5.all.rs137.txt	rs138747765	0.322326	0.638748
rs6668534	ENSG00000132185.12	ENSG00000132185.12	1	1	161671995	161676762	0.336888	2.41092e-11	EUR373.gene.cis.FDR5.all.rs137.txt	rs138747765	0.322326	0.638748
rs6668534	ENSG00000132185.12	ENSG00000132185.12_161682875_161684141	1	1	161671995	161676762	0.387452	8.50439e-15	EUR373.exon.cis.FDR5.all.rs137.txt	rs138747765	0.322326	0.638748
rs55960710	ENSG00000132185.12	ENSG00000132185.12_161676762_161677133	1	1	161675110	161676762	-0.247716	1.27902e-06	EUR373.exon.cis.FDR5.all.rs137.txt	rs138747765	0.0353912	0.55648
rs55960710	ENSG00000132185.12	ENSG00000132185.12_161680550_161680702	1	1	161675110	161676762	-0.252262	8.02364e-07	EUR373.exon.cis.FDR5.all.rs137.txt	rs114945036	0.0253143	0.429791
rs55960710	ENSG00000132185.12	ENSG00000132185.12_161680998_161681264	1	1	161675110	161676762	-0.257114	4.82956e-07	EUR373.exon.cis.FDR5.all.rs137.txt	rs138747765	0.0353912	0.55648
rs55960710	ENSG00000132185.12	ENSG00000132185.12_161676762_161677133	1	1	161675110	161676762	-0.247716	1.27902e-06	EUR373.exon.cis.FDR5.all.rs137.txt	rs114945036	0.0253143	0.429791
rs55960710	ENSG00000132185.12	ENSG00000132185.12_161682875_161684141	1	1	161675110	161676762	-0.267893	1.50659e-07	EUR373.exon.cis.FDR5.all.rs137.txt	rs138747765	0.0353912	0.55648
rs55960710	ENSG00000132185.12	ENSG00000132185.12_161680550_161680702	1	1	161675110	161676762	-0.252262	8.02364e-07	EUR373.exon.cis.FDR5.all.rs137.txt	rs138747765	0.0353912	0.55648
rs55960710	ENSG00000132185.12	ENSG00000132185.12_161682875_161684141	1	1	161675110	161676762	-0.267893	1.50659e-07	EUR373.exon.cis.FDR5.all.rs137.txt	rs114945036	0.0253143	0.429791
rs55960710	ENSG00000132185.12	ENSG00000132185.12_161681724_161682008	1	1	161675110	161676762	-0.252437	7.87988e-07	EUR373.exon.cis.FDR5.all.rs137.txt	rs114945036	0.0253143	0.429791
rs55960710	ENSG00000132185.12	ENSG00000132185.12_161680998_161681264	1	1	161675110	161676762	-0.257114	4.82956e-07	EUR373.exon.cis.FDR5.all.rs137.txt	rs114945036	0.0253143	0.429791
rs55960710	ENSG00000132185.12	ENSG00000132185.12_161681724_161682008	1	1	161675110	161676762	-0.252437	7.87988e-07	EUR373.exon.cis.FDR5.all.rs137.txt	rs138747765	0.0353912	0.55648
rs12036723	ENSG00000132185.12	ENSG00000132185.12_161680505_161680522	1	1	161675367	161676762	0.26898	1.33578e-07	EUR373.exon.cis.FDR5.all.rs137.txt	rs138747765	0.000214987	0.111087
rs12036723	ENSG00000132185.12	ENSG00000132185.12_161680265_161680282	1	1	161675367	161676762	0.507771	8.36018e-26	EUR373.exon.cis.FDR5.all.rs137.txt	rs114945036	3.05456e-07	0.00135328
rs12036723	ENSG00000132185.12	ENSG00000132185.12_161680505_161680522	1	1	161675367	161676762	0.26898	1.33578e-07	EUR373.exon.cis.FDR5.all.rs137.txt	rs114945036	3.05456e-07	0.00135328
rs12036723	ENSG00000132185.12	ENSG00000132185.12_161680265_161680282	1	1	161675367	161676762	0.507771	8.36018e-26	EUR373.exon.cis.FDR5.all.rs137.txt	rs138747765	0.000214987	0.111087
rs72704072	ENSG00000132185.12	ENSG00000132185.12	1	1	161675890	161676762	0.240691	2.58328e-06	EUR373.gene.cis.FDR5.all.rs137.txt	rs114945036	0.0114168	0.13131
rs72704072	ENSG00000132185.12	ENSG00000132185.12	1	1	161675890	161676762	0.240691	2.58328e-06	EUR373.gene.cis.FDR5.all.rs137.txt	rs138747765	0.0193019	0.155918
rs72704072	ENSG00000132185.12	ENSG00000132185.12_161680265_161680282	1	1	161675890	161676762	-0.40101	7.89227e-16	EUR373.exon.cis.FDR5.all.rs137.txt	rs138747765	0.0193019	0.155918
rs72704072	ENSG00000132185.12	ENSG00000132185.12_161680265_161680282	1	1	161675890	161676762	-0.40101	7.89227e-16	EUR373.exon.cis.FDR5.all.rs137.txt	rs114945036	0.0114168	0.13131
rs74127102	ENSG00000132185.12	ENSG00000132185.12_161680550_161680702	1	1	161676085	161676762	-0.412114	1.03721e-16	EUR373.exon.cis.FDR5.all.rs137.txt	rs138747765	0.0155533	0.175596
rs74127102	ENSG00000132185.12	ENSG00000132185.12_161676762_161677133	1	1	161676085	161676762	-0.377155	4.81535e-14	EUR373.exon.cis.FDR5.all.rs137.txt	rs114945036	0.0163504	0.164415
rs74127102	ENSG00000132185.12	ENSG00000132185.12_161676762_161677133	1	1	161676085	161676762	-0.377155	4.81535e-14	EUR373.exon.cis.FDR5.all.rs137.txt	rs138747765	0.0155533	0.175596
rs74127102	ENSG00000132185.12	ENSG00000132185.12_161680550_161680702	1	1	161676085	161676762	-0.412114	1.03721e-16	EUR373.exon.cis.FDR5.all.rs137.txt	rs114945036	0.0163504	0.164415
rs74127102	ENSG00000132185.12	ENST00000465403.1	1	1	161676085	161676762	0.244295	1.80591e-06	EUR373.trratio.cis.FDR5.all.rs137.txt	rs138747765	0.0155533	0.175596
rs74127102	ENSG00000132185.12	ENSG00000132185.12_161680998_161681264	1	1	161676085	161676762	-0.39457	2.4749e-15	EUR373.exon.cis.FDR5.all.rs137.txt	rs114945036	0.0163504	0.164415
rs74127102	ENSG00000132185.12	ENSG00000132185.12_161682875_161684141	1	1	161676085	161676762	-0.413157	8.53829e-17	EUR373.exon.cis.FDR5.all.rs137.txt	rs114945036	0.0163504	0.164415
rs74127102	ENSG00000132185.12	ENSG00000132185.12_161682875_161684141	1	1	161676085	161676762	-0.413157	8.53829e-17	EUR373.exon.cis.FDR5.all.rs137.txt	rs138747765	0.0155533	0.175596
rs74127102	ENSG00000132185.12	ENSG00000132185.12_161681724_161682008	1	1	161676085	161676762	-0.415069	5.96642e-17	EUR373.exon.cis.FDR5.all.rs137.txt	rs114945036	0.0163504	0.164415
rs74127102	ENSG00000132185.12	ENSG00000132185.12_161681724_161682008	1	1	161676085	161676762	-0.415069	5.96642e-17	EUR373.exon.cis.FDR5.all.rs137.txt	rs138747765	0.0155533	0.175596
rs74127102	ENSG00000132185.12	ENSG00000132185.12	1	1	161676085	161676762	-0.326276	1.07577e-10	EUR373.gene.cis.FDR5.all.rs137.txt	rs138747765	0.0155533	0.175596
rs74127102	ENSG00000132185.12	ENST00000465403.1	1	1	161676085	161676762	0.244295	1.80591e-06	EUR373.trratio.cis.FDR5.all.rs137.txt	rs114945036	0.0163504	0.164415
rs74127102	ENSG00000132185.12	ENSG00000132185.12_161680998_161681264	1	1	161676085	161676762	-0.39457	2.4749e-15	EUR373.exon.cis.FDR5.all.rs137.txt	rs138747765	0.0155533	0.175596
rs74127102	ENSG00000132185.12	ENSG00000132185.12	1	1	161676085	161676762	-0.326276	1.07577e-10	EUR373.gene.cis.FDR5.all.rs137.txt	rs114945036	0.0163504	0.164415
rs1538971	ENSG00000132185.12	ENSG00000132185.12_161676762_161677133	1	1	161676394	161676762	0.603733	2.46306e-38	EUR373.exon.cis.FDR5.all.rs137.txt	rs114945036	0.056393	0.303822
rs1538971	ENSG00000132185.12	ENSG00000132185.12_161682875_161684141	1	1	161676394	161676762	0.650078	4.65659e-46	EUR373.exon.cis.FDR5.all.rs137.txt	rs138747765	0.0780905	0.326495
rs1538971	ENSG00000132185.12	ENSG00000132185.12_161680550_161680702	1	1	161676394	161676762	0.635459	1.76409e-43	EUR373.exon.cis.FDR5.all.rs137.txt	rs138747765	0.0780905	0.326495
rs1538971	ENSG00000132185.12	ENSG00000132185.12_161676762_161677133	1	1	161676394	161676762	0.603733	2.46306e-38	EUR373.exon.cis.FDR5.all.rs137.txt	rs138747765	0.0780905	0.326495
rs1538971	ENSG00000132185.12	ENSG00000132185.12_161680998_161681264	1	1	161676394	161676762	0.636541	1.14931e-43	EUR373.exon.cis.FDR5.all.rs137.txt	rs114945036	0.056393	0.303822
rs1538971	ENSG00000132185.12	ENSG00000132185.12_161680998_161681264	1	1	161676394	161676762	0.636541	1.14931e-43	EUR373.exon.cis.FDR5.all.rs137.txt	rs138747765	0.0780905	0.326495
rs1538971	ENSG00000132185.12	ENST00000465403.1	1	1	161676394	161676762	-0.290032	1.16761e-08	EUR373.trratio.cis.FDR5.all.rs137.txt	rs138747765	0.0780905	0.326495
rs1538971	ENSG00000132185.12	ENSG00000132185.12	1	1	161676394	161676762	0.546592	2.16e-30	EUR373.gene.cis.FDR5.all.rs137.txt	rs114945036	0.056393	0.303822
rs1538971	ENSG00000132185.12	ENST00000465403.1	1	1	161676394	161676762	-0.290032	1.16761e-08	EUR373.trratio.cis.FDR5.all.rs137.txt	rs114945036	0.056393	0.303822
rs1538971	ENSG00000132185.12	ENSG00000132185.12	1	1	161676394	161676762	0.546592	2.16e-30	EUR373.gene.cis.FDR5.all.rs137.txt	rs138747765	0.0780905	0.326495
rs1538971	ENSG00000132185.12	ENSG00000132185.12_161680265_161680282	1	1	161676394	161676762	-0.239411	2.92972e-06	EUR373.exon.cis.FDR5.all.rs137.txt	rs138747765	0.0780905	0.326495
rs1538971	ENSG00000132185.12	ENSG00000132185.12_161680550_161680702	1	1	161676394	161676762	0.635459	1.76409e-43	EUR373.exon.cis.FDR5.all.rs137.txt	rs114945036	0.056393	0.303822
rs1538971	ENSG00000132185.12	ENSG00000132185.12_161681724_161682008	1	1	161676394	161676762	0.659594	8.16548e-48	EUR373.exon.cis.FDR5.all.rs137.txt	rs138747765	0.0780905	0.326495
rs1538971	ENSG00000132185.12	ENSG00000132185.12_161681724_161682008	1	1	161676394	161676762	0.659594	8.16548e-48	EUR373.exon.cis.FDR5.all.rs137.txt	rs114945036	0.056393	0.303822
rs1538971	ENSG00000132185.12	ENSG00000132185.12_161680505_161680522	1	1	161676394	161676762	0.31971	2.63768e-10	EUR373.exon.cis.FDR5.all.rs137.txt	rs114945036	0.056393	0.303822
rs1538971	ENSG00000132185.12	ENSG00000132185.12_161680265_161680282	1	1	161676394	161676762	-0.239411	2.92972e-06	EUR373.exon.cis.FDR5.all.rs137.txt	rs114945036	0.056393	0.303822
rs1538971	ENSG00000132185.12	ENSG00000132185.12_161680505_161680522	1	1	161676394	161676762	0.31971	2.63768e-10	EUR373.exon.cis.FDR5.all.rs137.txt	rs138747765	0.0780905	0.326495
rs1538971	ENSG00000132185.12	ENSG00000132185.12_161682875_161684141	1	1	161676394	161676762	0.650078	4.65659e-46	EUR373.exon.cis.FDR5.all.rs137.txt	rs114945036	0.056393	0.303822
rs1538972	ENSG00000132185.12	ENSG00000132185.12_161682875_161684141	1	1	161676557	161676762	0.309285	1.04838e-09	EUR373.exon.cis.FDR5.all.rs137.txt	rs114945036	0.00309368	0.0781605
rs1538972	ENSG00000132185.12	ENSG00000132185.12	1	1	161676557	161676762	0.29448	6.79665e-09	EUR373.gene.cis.FDR5.all.rs137.txt	rs138747765	0.0112409	0.163146
rs1538972	ENSG00000132185.12	ENSG00000132185.12_161682875_161684141	1	1	161676557	161676762	0.309285	1.04838e-09	EUR373.exon.cis.FDR5.all.rs137.txt	rs138747765	0.0112409	0.163146
rs1538972	ENSG00000132185.12	ENSG00000132185.12_161680550_161680702	1	1	161676557	161676762	0.286015	1.88862e-08	EUR373.exon.cis.FDR5.all.rs137.txt	rs114945036	0.00309368	0.0781605
rs1538972	ENSG00000132185.12	ENSG00000132185.12_161680550_161680702	1	1	161676557	161676762	0.286015	1.88862e-08	EUR373.exon.cis.FDR5.all.rs137.txt	rs138747765	0.0112409	0.163146
rs1538972	ENSG00000132185.12	ENSG00000132185.12_161681724_161682008	1	1	161676557	161676762	0.317084	3.75258e-10	EUR373.exon.cis.FDR5.all.rs137.txt	rs138747765	0.0112409	0.163146
rs1538972	ENSG00000132185.12	ENSG00000132185.12_161680998_161681264	1	1	161676557	161676762	0.30346	2.21496e-09	EUR373.exon.cis.FDR5.all.rs137.txt	rs138747765	0.0112409	0.163146
rs1538972	ENSG00000132185.12	ENSG00000132185.12_161680998_161681264	1	1	161676557	161676762	0.30346	2.21496e-09	EUR373.exon.cis.FDR5.all.rs137.txt	rs114945036	0.00309368	0.0781605
rs1538972	ENSG00000132185.12	ENSG00000132185.12_161681724_161682008	1	1	161676557	161676762	0.317084	3.75258e-10	EUR373.exon.cis.FDR5.all.rs137.txt	rs114945036	0.00309368	0.0781605
rs1538972	ENSG00000132185.12	ENSG00000132185.12	1	1	161676557	161676762	0.29448	6.79665e-09	EUR373.gene.cis.FDR5.all.rs137.txt	rs114945036	0.00309368	0.0781605
rs1538972	ENSG00000132185.12	ENSG00000132185.12_161676762_161677133	1	1	161676557	161676762	0.2785	4.55012e-08	EUR373.exon.cis.FDR5.all.rs137.txt	rs138747765	0.0112409	0.163146
rs1538972	ENSG00000132185.12	ENSG00000132185.12_161676762_161677133	1	1	161676557	161676762	0.2785	4.55012e-08	EUR373.exon.cis.FDR5.all.rs137.txt	rs114945036	0.00309368	0.0781605
rs1340977	ENSG00000132185.12	ENSG00000132185.12_161676762_161677133	1	1	161676904	161676762	0.600434	7.83239e-38	EUR373.exon.cis.FDR5.all.rs137.txt	rs138747765	0.0808692	0.32417
rs1340977	ENSG00000132185.12	ENSG00000132185.12_161681724_161682008	1	1	161676904	161676762	0.654463	7.35772e-47	EUR373.exon.cis.FDR5.all.rs137.txt	rs138747765	0.0808692	0.32417
rs1340977	ENSG00000132185.12	ENSG00000132185.12_161681724_161682008	1	1	161676904	161676762	0.654463	7.35772e-47	EUR373.exon.cis.FDR5.all.rs137.txt	rs114945036	0.0610496	0.308427
rs1340977	ENSG00000132185.12	ENSG00000132185.12_161682875_161684141	1	1	161676904	161676762	0.642394	1.09849e-44	EUR373.exon.cis.FDR5.all.rs137.txt	rs138747765	0.0808692	0.32417
rs1340977	ENSG00000132185.12	ENSG00000132185.12_161680550_161680702	1	1	161676904	161676762	0.628167	3.03082e-42	EUR373.exon.cis.FDR5.all.rs137.txt	rs114945036	0.0610496	0.308427
rs1340977	ENSG00000132185.12	ENST00000465403.1	1	1	161676904	161676762	-0.297168	4.87856e-09	EUR373.trratio.cis.FDR5.best.rs137.txt	rs138747765	0.0808692	0.32417
rs1340977	ENSG00000132185.12	ENSG00000132185.12_161680998_161681264	1	1	161676904	161676762	0.632301	6.10056e-43	EUR373.exon.cis.FDR5.all.rs137.txt	rs114945036	0.0610496	0.308427
rs1340977	ENSG00000132185.12	ENSG00000132185.12_161682875_161684141	1	1	161676904	161676762	0.642394	1.09849e-44	EUR373.exon.cis.FDR5.all.rs137.txt	rs114945036	0.0610496	0.308427
rs1340977	ENSG00000132185.12	ENSG00000132185.12_161680505_161680522	1	1	161676904	161676762	0.303883	2.09885e-09	EUR373.exon.cis.FDR5.all.rs137.txt	rs114945036	0.0610496	0.308427
rs1340977	ENSG00000132185.12	ENSG00000132185.12_161680998_161681264	1	1	161676904	161676762	0.632301	6.10056e-43	EUR373.exon.cis.FDR5.all.rs137.txt	rs138747765	0.0808692	0.32417
rs1340977	ENSG00000132185.12	ENSG00000132185.12	1	1	161676904	161676762	0.537053	3.28898e-29	EUR373.gene.cis.FDR5.all.rs137.txt	rs114945036	0.0610496	0.308427
rs1340977	ENSG00000132185.12	ENST00000465403.1	1	1	161676904	161676762	-0.297168	4.87856e-09	EUR373.trratio.cis.FDR5.all.rs137.txt	rs138747765	0.0808692	0.32417
rs1340977	ENSG00000132185.12	ENST00000465403.1	1	1	161676904	161676762	-0.297168	4.87856e-09	EUR373.trratio.cis.FDR5.all.rs137.txt	rs114945036	0.0610496	0.308427
rs1340977	ENSG00000132185.12	ENSG00000132185.12_161680550_161680702	1	1	161676904	161676762	0.628167	3.03082e-42	EUR373.exon.cis.FDR5.all.rs137.txt	rs138747765	0.0808692	0.32417
rs1340977	ENSG00000132185.12	ENSG00000132185.12	1	1	161676904	161676762	0.537053	3.28898e-29	EUR373.gene.cis.FDR5.all.rs137.txt	rs138747765	0.0808692	0.32417
rs1340977	ENSG00000132185.12	ENSG00000132185.12_161680505_161680522	1	1	161676904	161676762	0.303883	2.09885e-09	EUR373.exon.cis.FDR5.all.rs137.txt	rs138747765	0.0808692	0.32417
rs1340977	ENSG00000132185.12	ENSG00000132185.12_161676762_161677133	1	1	161676904	161676762	0.600434	7.83239e-38	EUR373.exon.cis.FDR5.all.rs137.txt	rs114945036	0.0610496	0.308427
rs1340977	ENSG00000132185.12	ENST00000465403.1	1	1	161676904	161676762	-0.297168	4.87856e-09	EUR373.trratio.cis.FDR5.best.rs137.txt	rs114945036	0.0610496	0.308427
rs1340978	ENSG00000132185.12	ENSG00000132185.12_161680998_161681264	1	1	161676970	161676762	0.637008	9.5461e-44	EUR373.exon.cis.FDR5.all.rs137.txt	rs138747765	0.0780905	0.326495
rs1340978	ENSG00000132185.12	ENSG00000132185.12_161682875_161684141	1	1	161676970	161676762	0.650405	4.06213e-46	EUR373.exon.cis.FDR5.all.rs137.txt	rs138747765	0.0780905	0.326495
rs1340978	ENSG00000132185.12	ENSG00000132185.12_161682875_161684141	1	1	161676970	161676762	0.650405	4.06213e-46	EUR373.exon.cis.FDR5.all.rs137.txt	rs114945036	0.056393	0.303822
rs1340978	ENSG00000132185.12	ENSG00000132185.12_161680265_161680282	1	1	161676970	161676762	-0.239729	2.83971e-06	EUR373.exon.cis.FDR5.all.rs137.txt	rs114945036	0.056393	0.303822
rs1340978	ENSG00000132185.12	ENSG00000132185.12_161680550_161680702	1	1	161676970	161676762	0.635714	1.59495e-43	EUR373.exon.cis.FDR5.all.rs137.txt	rs114945036	0.056393	0.303822
rs1340978	ENSG00000132185.12	ENSG00000132185.12	1	1	161676970	161676762	0.546363	2.30852e-30	EUR373.gene.cis.FDR5.all.rs137.txt	rs114945036	0.056393	0.303822
rs1340978	ENSG00000132185.12	ENSG00000132185.12	1	1	161676970	161676762	0.546363	2.30852e-30	EUR373.gene.cis.FDR5.all.rs137.txt	rs138747765	0.0780905	0.326495
rs1340978	ENSG00000132185.12	ENSG00000132185.12_161680505_161680522	1	1	161676970	161676762	0.320529	2.36101e-10	EUR373.exon.cis.FDR5.all.rs137.txt	rs114945036	0.056393	0.303822
rs1340978	ENSG00000132185.12	ENSG00000132185.12_161681724_161682008	1	1	161676970	161676762	0.659971	6.93817e-48	EUR373.exon.cis.FDR5.all.rs137.txt	rs114945036	0.056393	0.303822
rs1340978	ENSG00000132185.12	ENSG00000132185.12_161680505_161680522	1	1	161676970	161676762	0.320529	2.36101e-10	EUR373.exon.cis.FDR5.all.rs137.txt	rs138747765	0.0780905	0.326495
rs1340978	ENSG00000132185.12	ENSG00000132185.12_161680998_161681264	1	1	161676970	161676762	0.637008	9.5461e-44	EUR373.exon.cis.FDR5.all.rs137.txt	rs114945036	0.056393	0.303822
rs1340978	ENSG00000132185.12	ENST00000465403.1	1	1	161676970	161676762	-0.29101	1.03747e-08	EUR373.trratio.cis.FDR5.all.rs137.txt	rs138747765	0.0780905	0.326495
rs1340978	ENSG00000132185.12	ENSG00000132185.12_161680550_161680702	1	1	161676970	161676762	0.635714	1.59495e-43	EUR373.exon.cis.FDR5.all.rs137.txt	rs138747765	0.0780905	0.326495
rs1340978	ENSG00000132185.12	ENSG00000132185.12_161681724_161682008	1	1	161676970	161676762	0.659971	6.93817e-48	EUR373.exon.cis.FDR5.all.rs137.txt	rs138747765	0.0780905	0.326495
rs1340978	ENSG00000132185.12	ENSG00000132185.12_161676762_161677133	1	1	161676970	161676762	0.603998	2.24367e-38	EUR373.exon.cis.FDR5.all.rs137.txt	rs114945036	0.056393	0.303822
rs1340978	ENSG00000132185.12	ENSG00000132185.12_161676762_161677133	1	1	161676970	161676762	0.603998	2.24367e-38	EUR373.exon.cis.FDR5.all.rs137.txt	rs138747765	0.0780905	0.326495
rs1340978	ENSG00000132185.12	ENST00000465403.1	1	1	161676970	161676762	-0.29101	1.03747e-08	EUR373.trratio.cis.FDR5.all.rs137.txt	rs114945036	0.056393	0.303822
rs1340978	ENSG00000132185.12	ENSG00000132185.12_161680265_161680282	1	1	161676970	161676762	-0.239729	2.83971e-06	EUR373.exon.cis.FDR5.all.rs137.txt	rs138747765	0.0780905	0.326495
rs1340979	ENSG00000132185.12	ENST00000465403.1	1	1	161677350	161676762	-0.289516	1.24252e-08	EUR373.trratio.cis.FDR5.all.rs137.txt	rs138747765	0.0780905	0.326495
rs1340979	ENSG00000132185.12	ENSG00000132185.12_161680505_161680522	1	1	161677350	161676762	0.320134	2.49069e-10	EUR373.exon.cis.FDR5.all.rs137.txt	rs138747765	0.0780905	0.326495
rs1340979	ENSG00000132185.12	ENSG00000132185.12_161680550_161680702	1	1	161677350	161676762	0.636044	1.39946e-43	EUR373.exon.cis.FDR5.all.rs137.txt	rs138747765	0.0780905	0.326495
rs1340979	ENSG00000132185.12	ENSG00000132185.12_161680505_161680522	1	1	161677350	161676762	0.320134	2.49069e-10	EUR373.exon.cis.FDR5.all.rs137.txt	rs114945036	0.056393	0.303822
rs1340979	ENSG00000132185.12	ENSG00000132185.12_161680265_161680282	1	1	161677350	161676762	-0.239045	3.0367e-06	EUR373.exon.cis.FDR5.all.rs137.txt	rs138747765	0.0780905	0.326495
rs1340979	ENSG00000132185.12	ENST00000465403.1	1	1	161677350	161676762	-0.289516	1.24252e-08	EUR373.trratio.cis.FDR5.all.rs137.txt	rs114945036	0.056393	0.303822
rs1340979	ENSG00000132185.12	ENSG00000132185.12_161682875_161684141	1	1	161677350	161676762	0.650407	4.05813e-46	EUR373.exon.cis.FDR5.all.rs137.txt	rs114945036	0.056393	0.303822
rs1340979	ENSG00000132185.12	ENSG00000132185.12_161682875_161684141	1	1	161677350	161676762	0.650407	4.05813e-46	EUR373.exon.cis.FDR5.all.rs137.txt	rs138747765	0.0780905	0.326495
rs1340979	ENSG00000132185.12	ENSG00000132185.12	1	1	161677350	161676762	0.546896	1.97761e-30	EUR373.gene.cis.FDR5.all.rs137.txt	rs138747765	0.0780905	0.326495
rs1340979	ENSG00000132185.12	ENSG00000132185.12	1	1	161677350	161676762	0.546896	1.97761e-30	EUR373.gene.cis.FDR5.all.rs137.txt	rs114945036	0.056393	0.303822
rs1340979	ENSG00000132185.12	ENSG00000132185.12_161676762_161677133	1	1	161677350	161676762	0.604099	2.16456e-38	EUR373.exon.cis.FDR5.all.rs137.txt	rs114945036	0.056393	0.303822
rs1340979	ENSG00000132185.12	ENSG00000132185.12_161680550_161680702	1	1	161677350	161676762	0.636044	1.39946e-43	EUR373.exon.cis.FDR5.all.rs137.txt	rs114945036	0.056393	0.303822
rs1340979	ENSG00000132185.12	ENSG00000132185.12_161680998_161681264	1	1	161677350	161676762	0.6373	8.50037e-44	EUR373.exon.cis.FDR5.all.rs137.txt	rs138747765	0.0780905	0.326495
rs1340979	ENSG00000132185.12	ENSG00000132185.12_161676762_161677133	1	1	161677350	161676762	0.604099	2.16456e-38	EUR373.exon.cis.FDR5.all.rs137.txt	rs138747765	0.0780905	0.326495
rs1340979	ENSG00000132185.12	ENSG00000132185.12_161681724_161682008	1	1	161677350	161676762	0.660034	6.74936e-48	EUR373.exon.cis.FDR5.all.rs137.txt	rs114945036	0.056393	0.303822
rs1340979	ENSG00000132185.12	ENSG00000132185.12_161681724_161682008	1	1	161677350	161676762	0.660034	6.74936e-48	EUR373.exon.cis.FDR5.all.rs137.txt	rs138747765	0.0780905	0.326495
rs1340979	ENSG00000132185.12	ENSG00000132185.12_161680998_161681264	1	1	161677350	161676762	0.6373	8.50037e-44	EUR373.exon.cis.FDR5.all.rs137.txt	rs114945036	0.056393	0.303822
rs1340979	ENSG00000132185.12	ENSG00000132185.12	1	1	161677350	161676762	0.546896	1.97761e-30	EUR373.gene.cis.FDR5.best.rs137.txt	rs114945036	0.056393	0.303822
rs1340979	ENSG00000132185.12	ENSG00000132185.12_161680265_161680282	1	1	161677350	161676762	-0.239045	3.0367e-06	EUR373.exon.cis.FDR5.all.rs137.txt	rs114945036	0.056393	0.303822
rs1340979	ENSG00000132185.12	ENSG00000132185.12_161681724_161682008	1	1	161677350	161676762	0.660034	6.74936e-48	EUR373.exon.cis.FDR5.best.rs137.txt	rs138747765	0.0780905	0.326495
rs1340979	ENSG00000132185.12	ENSG00000132185.12_161681724_161682008	1	1	161677350	161676762	0.660034	6.74936e-48	EUR373.exon.cis.FDR5.best.rs137.txt	rs114945036	0.056393	0.303822
rs1340979	ENSG00000132185.12	ENSG00000132185.12	1	1	161677350	161676762	0.546896	1.97761e-30	EUR373.gene.cis.FDR5.best.rs137.txt	rs138747765	0.0780905	0.326495
rs1340980	ENSG00000132185.12	ENSG00000132185.12_161676762_161677133	1	1	161677389	161676762	0.541493	9.36086e-30	EUR373.exon.cis.FDR5.all.rs137.txt	rs138747765	0.0876326	0.370435
rs1340980	ENSG00000132185.12	ENST00000465403.1	1	1	161677389	161676762	-0.256249	5.29129e-07	EUR373.trratio.cis.FDR5.all.rs137.txt	rs138747765	0.0876326	0.370435
rs1340980	ENSG00000132185.12	ENSG00000132185.12_161680998_161681264	1	1	161677389	161676762	0.583005	2.84595e-35	EUR373.exon.cis.FDR5.all.rs137.txt	rs138747765	0.0876326	0.370435
rs1340980	ENSG00000132185.12	ENSG00000132185.12_161680550_161680702	1	1	161677389	161676762	0.577344	1.79131e-34	EUR373.exon.cis.FDR5.all.rs137.txt	rs138747765	0.0876326	0.370435
rs1340980	ENSG00000132185.12	ENST00000465403.1	1	1	161677389	161676762	-0.256249	5.29129e-07	EUR373.trratio.cis.FDR5.all.rs137.txt	rs114945036	0.0637145	0.345881
rs1340980	ENSG00000132185.12	ENSG00000132185.12_161681724_161682008	1	1	161677389	161676762	0.602191	4.23772e-38	EUR373.exon.cis.FDR5.all.rs137.txt	rs114945036	0.0637145	0.345881
rs1340980	ENSG00000132185.12	ENSG00000132185.12_161680550_161680702	1	1	161677389	161676762	0.577344	1.79131e-34	EUR373.exon.cis.FDR5.all.rs137.txt	rs114945036	0.0637145	0.345881
rs1340980	ENSG00000132185.12	ENSG00000132185.12_161680505_161680522	1	1	161677389	161676762	0.295486	6.00591e-09	EUR373.exon.cis.FDR5.all.rs137.txt	rs114945036	0.0637145	0.345881
rs1340980	ENSG00000132185.12	ENSG00000132185.12_161676762_161677133	1	1	161677389	161676762	0.541493	9.36086e-30	EUR373.exon.cis.FDR5.all.rs137.txt	rs114945036	0.0637145	0.345881
rs1340980	ENSG00000132185.12	ENSG00000132185.12_161682875_161684141	1	1	161677389	161676762	0.586456	9.10742e-36	EUR373.exon.cis.FDR5.all.rs137.txt	rs138747765	0.0876326	0.370435
rs1340980	ENSG00000132185.12	ENSG00000132185.12_161680505_161680522	1	1	161677389	161676762	0.295486	6.00591e-09	EUR373.exon.cis.FDR5.all.rs137.txt	rs138747765	0.0876326	0.370435
rs1340980	ENSG00000132185.12	ENSG00000132185.12_161681724_161682008	1	1	161677389	161676762	0.602191	4.23772e-38	EUR373.exon.cis.FDR5.all.rs137.txt	rs138747765	0.0876326	0.370435
rs1340980	ENSG00000132185.12	ENSG00000132185.12_161680998_161681264	1	1	161677389	161676762	0.583005	2.84595e-35	EUR373.exon.cis.FDR5.all.rs137.txt	rs114945036	0.0637145	0.345881
rs1340980	ENSG00000132185.12	ENSG00000132185.12_161682875_161684141	1	1	161677389	161676762	0.586456	9.10742e-36	EUR373.exon.cis.FDR5.all.rs137.txt	rs114945036	0.0637145	0.345881
rs1340980	ENSG00000132185.12	ENSG00000132185.12	1	1	161677389	161676762	0.50172	3.85296e-25	EUR373.gene.cis.FDR5.all.rs137.txt	rs114945036	0.0637145	0.345881
rs1340980	ENSG00000132185.12	ENSG00000132185.12	1	1	161677389	161676762	0.50172	3.85296e-25	EUR373.gene.cis.FDR5.all.rs137.txt	rs138747765	0.0876326	0.370435
rs1954172	ENSG00000132185.12	ENSG00000132185.12_161676762_161677133	1	1	161677735	161676762	0.2396	2.87605e-06	EUR373.exon.cis.FDR5.all.rs137.txt	rs114945036	0.00435894	0.358216
rs1954172	ENSG00000132185.12	ENSG00000132185.12_161680998_161681264	1	1	161677735	161676762	0.242955	2.06451e-06	EUR373.exon.cis.FDR5.all.rs137.txt	rs114945036	0.00435894	0.358216
rs1954172	ENSG00000132185.12	ENSG00000132185.12_161680505_161680522	1	1	161677735	161676762	0.239189	2.99405e-06	EUR373.exon.cis.FDR5.all.rs137.txt	rs138747765	0.00600799	0.384053
rs1954172	ENSG00000132185.12	ENSG00000132185.12_161680265_161680282	1	1	161677735	161676762	0.435802	1.05455e-18	EUR373.exon.cis.FDR5.all.rs137.txt	rs114945036	0.00435894	0.358216
rs1954172	ENSG00000132185.12	ENSG00000132185.12_161676762_161677133	1	1	161677735	161676762	0.2396	2.87605e-06	EUR373.exon.cis.FDR5.all.rs137.txt	rs138747765	0.00600799	0.384053
rs1954172	ENSG00000132185.12	ENSG00000132185.12_161680998_161681264	1	1	161677735	161676762	0.242955	2.06451e-06	EUR373.exon.cis.FDR5.all.rs137.txt	rs138747765	0.00600799	0.384053
rs1954172	ENSG00000132185.12	ENSG00000132185.12_161680265_161680282	1	1	161677735	161676762	0.435802	1.05455e-18	EUR373.exon.cis.FDR5.all.rs137.txt	rs138747765	0.00600799	0.384053
rs1954172	ENSG00000132185.12	ENSG00000132185.12_161680550_161680702	1	1	161677735	161676762	0.234251	4.83088e-06	EUR373.exon.cis.FDR5.all.rs137.txt	rs114945036	0.00435894	0.358216
rs1954172	ENSG00000132185.12	ENSG00000132185.12_161680505_161680522	1	1	161677735	161676762	0.239189	2.99405e-06	EUR373.exon.cis.FDR5.all.rs137.txt	rs114945036	0.00435894	0.358216
rs1954172	ENSG00000132185.12	ENSG00000132185.12_161682875_161684141	1	1	161677735	161676762	0.227754	8.92304e-06	EUR373.exon.cis.FDR5.all.rs137.txt	rs138747765	0.00600799	0.384053
rs1954172	ENSG00000132185.12	ENSG00000132185.12_161682875_161684141	1	1	161677735	161676762	0.227754	8.92304e-06	EUR373.exon.cis.FDR5.all.rs137.txt	rs114945036	0.00435894	0.358216
rs1954172	ENSG00000132185.12	ENSG00000132185.12_161681724_161682008	1	1	161677735	161676762	0.264903	2.09208e-07	EUR373.exon.cis.FDR5.all.rs137.txt	rs138747765	0.00600799	0.384053
rs1954172	ENSG00000132185.12	ENSG00000132185.12_161681724_161682008	1	1	161677735	161676762	0.264903	2.09208e-07	EUR373.exon.cis.FDR5.all.rs137.txt	rs114945036	0.00435894	0.358216
rs1954172	ENSG00000132185.12	ENSG00000132185.12_161680550_161680702	1	1	161677735	161676762	0.234251	4.83088e-06	EUR373.exon.cis.FDR5.all.rs137.txt	rs138747765	0.00600799	0.384053
rs1954173	ENSG00000132185.12	ENST00000465403.1	1	1	161677784	161676762	-0.255521	5.7125e-07	EUR373.trratio.cis.FDR5.all.rs137.txt	rs138747765	0.0876326	0.370435
rs1954173	ENSG00000132185.12	ENST00000465403.1	1	1	161677784	161676762	-0.255521	5.7125e-07	EUR373.trratio.cis.FDR5.all.rs137.txt	rs114945036	0.0637145	0.345881
rs1954173	ENSG00000132185.12	ENSG00000132185.12_161676762_161677133	1	1	161677784	161676762	0.542044	7.9989e-30	EUR373.exon.cis.FDR5.all.rs137.txt	rs114945036	0.0637145	0.345881
rs1954173	ENSG00000132185.12	ENSG00000132185.12	1	1	161677784	161676762	0.502199	3.41743e-25	EUR373.gene.cis.FDR5.all.rs137.txt	rs138747765	0.0876326	0.370435
rs1954173	ENSG00000132185.12	ENSG00000132185.12_161676762_161677133	1	1	161677784	161676762	0.542044	7.9989e-30	EUR373.exon.cis.FDR5.all.rs137.txt	rs138747765	0.0876326	0.370435
rs1954173	ENSG00000132185.12	ENSG00000132185.12_161681724_161682008	1	1	161677784	161676762	0.602481	3.82634e-38	EUR373.exon.cis.FDR5.all.rs137.txt	rs114945036	0.0637145	0.345881
rs1954173	ENSG00000132185.12	ENSG00000132185.12_161682875_161684141	1	1	161677784	161676762	0.586519	8.91949e-36	EUR373.exon.cis.FDR5.all.rs137.txt	rs114945036	0.0637145	0.345881
rs1954173	ENSG00000132185.12	ENSG00000132185.12_161681724_161682008	1	1	161677784	161676762	0.602481	3.82634e-38	EUR373.exon.cis.FDR5.all.rs137.txt	rs138747765	0.0876326	0.370435
rs1954173	ENSG00000132185.12	ENSG00000132185.12_161680550_161680702	1	1	161677784	161676762	0.577945	1.4757e-34	EUR373.exon.cis.FDR5.all.rs137.txt	rs138747765	0.0876326	0.370435
rs1954173	ENSG00000132185.12	ENSG00000132185.12_161680998_161681264	1	1	161677784	161676762	0.583413	2.48897e-35	EUR373.exon.cis.FDR5.all.rs137.txt	rs138747765	0.0876326	0.370435
rs1954173	ENSG00000132185.12	ENSG00000132185.12_161680505_161680522	1	1	161677784	161676762	0.296433	5.34307e-09	EUR373.exon.cis.FDR5.all.rs137.txt	rs114945036	0.0637145	0.345881
rs1954173	ENSG00000132185.12	ENSG00000132185.12_161682875_161684141	1	1	161677784	161676762	0.586519	8.91949e-36	EUR373.exon.cis.FDR5.all.rs137.txt	rs138747765	0.0876326	0.370435
rs1954173	ENSG00000132185.12	ENSG00000132185.12	1	1	161677784	161676762	0.502199	3.41743e-25	EUR373.gene.cis.FDR5.all.rs137.txt	rs114945036	0.0637145	0.345881
rs1954173	ENSG00000132185.12	ENSG00000132185.12_161680505_161680522	1	1	161677784	161676762	0.296433	5.34307e-09	EUR373.exon.cis.FDR5.all.rs137.txt	rs138747765	0.0876326	0.370435
rs1954173	ENSG00000132185.12	ENSG00000132185.12_161680998_161681264	1	1	161677784	161676762	0.583413	2.48897e-35	EUR373.exon.cis.FDR5.all.rs137.txt	rs114945036	0.0637145	0.345881
rs1954173	ENSG00000132185.12	ENSG00000132185.12_161680550_161680702	1	1	161677784	161676762	0.577945	1.4757e-34	EUR373.exon.cis.FDR5.all.rs137.txt	rs114945036	0.0637145	0.345881
rs1954174	ENSG00000132185.12	ENSG00000132185.12_161680265_161680282	1	1	161677807	161676762	0.254685	6.23556e-07	EUR373.exon.cis.FDR5.all.rs137.txt	rs114945036	0.0060562	1
rs1954174	ENSG00000132185.12	ENSG00000132185.12_161680265_161680282	1	1	161677807	161676762	0.254685	6.23556e-07	EUR373.exon.cis.FDR5.all.rs137.txt	rs138747765	0.00726201	1
rs12135523	ENSG00000132185.12	ENSG00000132185.12_161680265_161680282	1	1	161678254	161676762	-0.501695	3.87722e-25	EUR373.exon.cis.FDR5.all.rs137.txt	rs138747765	0.0408434	0.294435
rs12135523	ENSG00000132185.12	ENSG00000132185.12	1	1	161678254	161676762	0.445761	1.37225e-19	EUR373.gene.cis.FDR5.all.rs137.txt	rs138747765	0.0408434	0.294435
rs12135523	ENSG00000132185.12	ENSG00000132185.12	1	1	161678254	161676762	0.445761	1.37225e-19	EUR373.gene.cis.FDR5.all.rs137.txt	rs114945036	0.0298011	0.275406
rs12135523	ENSG00000132185.12	ENSG00000132185.12_161680998_161681264	1	1	161678254	161676762	0.45862	8.91772e-21	EUR373.exon.cis.FDR5.all.rs137.txt	rs138747765	0.0408434	0.294435
rs12135523	ENSG00000132185.12	ENSG00000132185.12_161680998_161681264	1	1	161678254	161676762	0.45862	8.91772e-21	EUR373.exon.cis.FDR5.all.rs137.txt	rs114945036	0.0298011	0.275406
rs12135523	ENSG00000132185.12	ENSG00000132185.12_161680550_161680702	1	1	161678254	161676762	0.462806	3.57154e-21	EUR373.exon.cis.FDR5.all.rs137.txt	rs138747765	0.0408434	0.294435
rs12135523	ENSG00000132185.12	ENSG00000132185.12_161680265_161680282	1	1	161678254	161676762	-0.501695	3.87722e-25	EUR373.exon.cis.FDR5.all.rs137.txt	rs114945036	0.0298011	0.275406
rs12135523	ENSG00000132185.12	ENSG00000132185.12_161681724_161682008	1	1	161678254	161676762	0.466708	1.5051e-21	EUR373.exon.cis.FDR5.all.rs137.txt	rs138747765	0.0408434	0.294435
rs12135523	ENSG00000132185.12	ENSG00000132185.12_161682875_161684141	1	1	161678254	161676762	0.48071	6.17071e-23	EUR373.exon.cis.FDR5.all.rs137.txt	rs114945036	0.0298011	0.275406
rs12135523	ENSG00000132185.12	ENSG00000132185.12_161680550_161680702	1	1	161678254	161676762	0.462806	3.57154e-21	EUR373.exon.cis.FDR5.all.rs137.txt	rs114945036	0.0298011	0.275406
rs12135523	ENSG00000132185.12	ENSG00000132185.12_161676762_161677133	1	1	161678254	161676762	0.429259	3.88297e-18	EUR373.exon.cis.FDR5.all.rs137.txt	rs138747765	0.0408434	0.294435
rs12135523	ENSG00000132185.12	ENSG00000132185.12_161681724_161682008	1	1	161678254	161676762	0.466708	1.5051e-21	EUR373.exon.cis.FDR5.all.rs137.txt	rs114945036	0.0298011	0.275406
rs12135523	ENSG00000132185.12	ENSG00000132185.12_161676762_161677133	1	1	161678254	161676762	0.429259	3.88297e-18	EUR373.exon.cis.FDR5.all.rs137.txt	rs114945036	0.0298011	0.275406
rs12135523	ENSG00000132185.12	ENSG00000132185.12_161682875_161684141	1	1	161678254	161676762	0.48071	6.17071e-23	EUR373.exon.cis.FDR5.all.rs137.txt	rs138747765	0.0408434	0.294435
rs12134087	ENSG00000132185.12	ENSG00000132185.12_161682875_161684141	1	1	161678311	161676762	0.481316	5.35594e-23	EUR373.exon.cis.FDR5.all.rs137.txt	rs114945036	0.0298011	0.275406
rs12134087	ENSG00000132185.12	ENSG00000132185.12_161680998_161681264	1	1	161678311	161676762	0.459413	7.50699e-21	EUR373.exon.cis.FDR5.all.rs137.txt	rs114945036	0.0298011	0.275406
rs12134087	ENSG00000132185.12	ENSG00000132185.12_161680550_161680702	1	1	161678311	161676762	0.463275	3.22146e-21	EUR373.exon.cis.FDR5.all.rs137.txt	rs138747765	0.0408434	0.294435
rs12134087	ENSG00000132185.12	ENSG00000132185.12_161680550_161680702	1	1	161678311	161676762	0.463275	3.22146e-21	EUR373.exon.cis.FDR5.all.rs137.txt	rs114945036	0.0298011	0.275406
rs12134087	ENSG00000132185.12	ENSG00000132185.12	1	1	161678311	161676762	0.44566	1.40138e-19	EUR373.gene.cis.FDR5.all.rs137.txt	rs114945036	0.0298011	0.275406
rs12134087	ENSG00000132185.12	ENSG00000132185.12_161680265_161680282	1	1	161678311	161676762	-0.501294	4.28544e-25	EUR373.exon.cis.FDR5.all.rs137.txt	rs138747765	0.0408434	0.294435
rs12134087	ENSG00000132185.12	ENSG00000132185.12	1	1	161678311	161676762	0.44566	1.40138e-19	EUR373.gene.cis.FDR5.all.rs137.txt	rs138747765	0.0408434	0.294435
rs12134087	ENSG00000132185.12	ENSG00000132185.12_161682875_161684141	1	1	161678311	161676762	0.481316	5.35594e-23	EUR373.exon.cis.FDR5.all.rs137.txt	rs138747765	0.0408434	0.294435
rs12134087	ENSG00000132185.12	ENSG00000132185.12_161676762_161677133	1	1	161678311	161676762	0.429689	3.56781e-18	EUR373.exon.cis.FDR5.all.rs137.txt	rs138747765	0.0408434	0.294435
rs12134087	ENSG00000132185.12	ENSG00000132185.12_161680998_161681264	1	1	161678311	161676762	0.459413	7.50699e-21	EUR373.exon.cis.FDR5.all.rs137.txt	rs138747765	0.0408434	0.294435
rs12134087	ENSG00000132185.12	ENSG00000132185.12_161681724_161682008	1	1	161678311	161676762	0.466959	1.42296e-21	EUR373.exon.cis.FDR5.all.rs137.txt	rs114945036	0.0298011	0.275406
rs12134087	ENSG00000132185.12	ENSG00000132185.12_161676762_161677133	1	1	161678311	161676762	0.429689	3.56781e-18	EUR373.exon.cis.FDR5.all.rs137.txt	rs114945036	0.0298011	0.275406
rs12134087	ENSG00000132185.12	ENSG00000132185.12_161680265_161680282	1	1	161678311	161676762	-0.501294	4.28544e-25	EUR373.exon.cis.FDR5.all.rs137.txt	rs114945036	0.0298011	0.275406
rs12134087	ENSG00000132185.12	ENSG00000132185.12_161681724_161682008	1	1	161678311	161676762	0.466959	1.42296e-21	EUR373.exon.cis.FDR5.all.rs137.txt	rs138747765	0.0408434	0.294435
rs12136407	ENSG00000132185.12	ENSG00000132185.12_161681724_161682008	1	1	161678377	161676762	0.465855	1.81975e-21	EUR373.exon.cis.FDR5.all.rs137.txt	rs138747765	0.0408434	0.294435
rs12136407	ENSG00000132185.12	ENSG00000132185.12_161682875_161684141	1	1	161678377	161676762	0.479702	7.80505e-23	EUR373.exon.cis.FDR5.all.rs137.txt	rs138747765	0.0408434	0.294435
rs12136407	ENSG00000132185.12	ENSG00000132185.12_161676762_161677133	1	1	161678377	161676762	0.428288	4.70088e-18	EUR373.exon.cis.FDR5.all.rs137.txt	rs114945036	0.0298011	0.275406
rs12136407	ENSG00000132185.12	ENSG00000132185.12_161680265_161680282	1	1	161678377	161676762	-0.5015	4.07119e-25	EUR373.exon.cis.FDR5.all.rs137.txt	rs138747765	0.0408434	0.294435
rs12136407	ENSG00000132185.12	ENSG00000132185.12	1	1	161678377	161676762	0.444172	1.9086e-19	EUR373.gene.cis.FDR5.all.rs137.txt	rs114945036	0.0298011	0.275406
rs12136407	ENSG00000132185.12	ENSG00000132185.12_161680550_161680702	1	1	161678377	161676762	0.461911	4.34876e-21	EUR373.exon.cis.FDR5.all.rs137.txt	rs114945036	0.0298011	0.275406
rs12136407	ENSG00000132185.12	ENSG00000132185.12	1	1	161678377	161676762	0.444172	1.9086e-19	EUR373.gene.cis.FDR5.all.rs137.txt	rs138747765	0.0408434	0.294435
rs12136407	ENSG00000132185.12	ENSG00000132185.12_161680998_161681264	1	1	161678377	161676762	0.457643	1.10216e-20	EUR373.exon.cis.FDR5.all.rs137.txt	rs138747765	0.0408434	0.294435
rs12136407	ENSG00000132185.12	ENSG00000132185.12_161682875_161684141	1	1	161678377	161676762	0.479702	7.80505e-23	EUR373.exon.cis.FDR5.all.rs137.txt	rs114945036	0.0298011	0.275406
rs12136407	ENSG00000132185.12	ENSG00000132185.12_161681724_161682008	1	1	161678377	161676762	0.465855	1.81975e-21	EUR373.exon.cis.FDR5.all.rs137.txt	rs114945036	0.0298011	0.275406
rs12136407	ENSG00000132185.12	ENSG00000132185.12_161680550_161680702	1	1	161678377	161676762	0.461911	4.34876e-21	EUR373.exon.cis.FDR5.all.rs137.txt	rs138747765	0.0408434	0.294435
rs12136407	ENSG00000132185.12	ENSG00000132185.12_161680265_161680282	1	1	161678377	161676762	-0.5015	4.07119e-25	EUR373.exon.cis.FDR5.all.rs137.txt	rs114945036	0.0298011	0.275406
rs12136407	ENSG00000132185.12	ENSG00000132185.12_161676762_161677133	1	1	161678377	161676762	0.428288	4.70088e-18	EUR373.exon.cis.FDR5.all.rs137.txt	rs138747765	0.0408434	0.294435
rs12136407	ENSG00000132185.12	ENSG00000132185.12_161680998_161681264	1	1	161678377	161676762	0.457643	1.10216e-20	EUR373.exon.cis.FDR5.all.rs137.txt	rs114945036	0.0298011	0.275406
rs12136414	ENSG00000132185.12	ENSG00000132185.12	1	1	161678422	161676762	0.445259	1.52333e-19	EUR373.gene.cis.FDR5.all.rs137.txt	rs114945036	0.0298011	0.275406
rs12136414	ENSG00000132185.12	ENSG00000132185.12_161680265_161680282	1	1	161678422	161676762	-0.502206	3.41158e-25	EUR373.exon.cis.FDR5.all.rs137.txt	rs138747765	0.0408434	0.294435
rs12136414	ENSG00000132185.12	ENSG00000132185.12_161680550_161680702	1	1	161678422	161676762	0.462078	4.19144e-21	EUR373.exon.cis.FDR5.all.rs137.txt	rs114945036	0.0298011	0.275406
rs12136414	ENSG00000132185.12	ENSG00000132185.12	1	1	161678422	161676762	0.445259	1.52333e-19	EUR373.gene.cis.FDR5.all.rs137.txt	rs138747765	0.0408434	0.294435
rs12136414	ENSG00000132185.12	ENSG00000132185.12_161676762_161677133	1	1	161678422	161676762	0.428774	4.27239e-18	EUR373.exon.cis.FDR5.all.rs137.txt	rs114945036	0.0298011	0.275406
rs12136414	ENSG00000132185.12	ENSG00000132185.12_161680998_161681264	1	1	161678422	161676762	0.458154	9.86729e-21	EUR373.exon.cis.FDR5.all.rs137.txt	rs138747765	0.0408434	0.294435
rs12136414	ENSG00000132185.12	ENSG00000132185.12_161680998_161681264	1	1	161678422	161676762	0.458154	9.86729e-21	EUR373.exon.cis.FDR5.all.rs137.txt	rs114945036	0.0298011	0.275406
rs12136414	ENSG00000132185.12	ENSG00000132185.12_161680265_161680282	1	1	161678422	161676762	-0.502206	3.41158e-25	EUR373.exon.cis.FDR5.all.rs137.txt	rs114945036	0.0298011	0.275406
rs12136414	ENSG00000132185.12	ENSG00000132185.12_161676762_161677133	1	1	161678422	161676762	0.428774	4.27239e-18	EUR373.exon.cis.FDR5.all.rs137.txt	rs138747765	0.0408434	0.294435
rs12136414	ENSG00000132185.12	ENSG00000132185.12_161682875_161684141	1	1	161678422	161676762	0.480569	6.37789e-23	EUR373.exon.cis.FDR5.all.rs137.txt	rs114945036	0.0298011	0.275406
rs12136414	ENSG00000132185.12	ENSG00000132185.12_161682875_161684141	1	1	161678422	161676762	0.480569	6.37789e-23	EUR373.exon.cis.FDR5.all.rs137.txt	rs138747765	0.0408434	0.294435
rs12136414	ENSG00000132185.12	ENSG00000132185.12_161681724_161682008	1	1	161678422	161676762	0.466389	1.61592e-21	EUR373.exon.cis.FDR5.all.rs137.txt	rs138747765	0.0408434	0.294435
rs12136414	ENSG00000132185.12	ENSG00000132185.12_161681724_161682008	1	1	161678422	161676762	0.466389	1.61592e-21	EUR373.exon.cis.FDR5.all.rs137.txt	rs114945036	0.0298011	0.275406
rs12136414	ENSG00000132185.12	ENSG00000132185.12_161680550_161680702	1	1	161678422	161676762	0.462078	4.19144e-21	EUR373.exon.cis.FDR5.all.rs137.txt	rs138747765	0.0408434	0.294435
rs7535647	ENSG00000132185.12	ENSG00000132185.12_161680998_161681264	1	1	161679269	161676762	0.412833	9.0704e-17	EUR373.exon.cis.FDR5.all.rs137.txt	rs138747765	0.046705	0.276012
rs7535647	ENSG00000132185.12	ENSG00000132185.12_161680998_161681264	1	1	161679269	161676762	0.412833	9.0704e-17	EUR373.exon.cis.FDR5.all.rs137.txt	rs114945036	0.0249126	0.184089
rs7535647	ENSG00000132185.12	ENSG00000132185.12_161676762_161677133	1	1	161679269	161676762	0.392427	3.5998e-15	EUR373.exon.cis.FDR5.all.rs137.txt	rs138747765	0.046705	0.276012
rs7535647	ENSG00000132185.12	ENSG00000132185.12_161676762_161677133	1	1	161679269	161676762	0.392427	3.5998e-15	EUR373.exon.cis.FDR5.all.rs137.txt	rs114945036	0.0249126	0.184089
rs7535647	ENSG00000132185.12	ENSG00000132185.12_161681724_161682008	1	1	161679269	161676762	0.41995	2.3651e-17	EUR373.exon.cis.FDR5.all.rs137.txt	rs138747765	0.046705	0.276012
rs7535647	ENSG00000132185.12	ENSG00000132185.12_161681724_161682008	1	1	161679269	161676762	0.41995	2.3651e-17	EUR373.exon.cis.FDR5.all.rs137.txt	rs114945036	0.0249126	0.184089
rs7535647	ENSG00000132185.12	ENSG00000132185.12_161682875_161684141	1	1	161679269	161676762	0.405913	3.25146e-16	EUR373.exon.cis.FDR5.all.rs137.txt	rs138747765	0.046705	0.276012
rs7535647	ENSG00000132185.12	ENSG00000132185.12_161682875_161684141	1	1	161679269	161676762	0.405913	3.25146e-16	EUR373.exon.cis.FDR5.all.rs137.txt	rs114945036	0.0249126	0.184089
rs7535647	ENSG00000132185.12	ENSG00000132185.12_161680550_161680702	1	1	161679269	161676762	0.393331	3.07468e-15	EUR373.exon.cis.FDR5.all.rs137.txt	rs138747765	0.046705	0.276012
rs7535647	ENSG00000132185.12	ENSG00000132185.12_161680550_161680702	1	1	161679269	161676762	0.393331	3.07468e-15	EUR373.exon.cis.FDR5.all.rs137.txt	rs114945036	0.0249126	0.184089
rs7535647	ENSG00000132185.12	ENSG00000132185.12	1	1	161679269	161676762	0.376974	4.96207e-14	EUR373.gene.cis.FDR5.all.rs137.txt	rs138747765	0.046705	0.276012
rs7535647	ENSG00000132185.12	ENSG00000132185.12	1	1	161679269	161676762	0.376974	4.96207e-14	EUR373.gene.cis.FDR5.all.rs137.txt	rs114945036	0.0249126	0.184089
rs7523762	ENSG00000132185.12	ENSG00000132185.12	1	1	161679644	161676762	0.23579	4.16646e-06	EUR373.gene.cis.FDR5.all.rs137.txt	rs114945036	0.00686994	0.085093
rs7523762	ENSG00000132185.12	ENSG00000132185.12	1	1	161679644	161676762	0.23579	4.16646e-06	EUR373.gene.cis.FDR5.all.rs137.txt	rs138747765	0.0153488	0.132144
rs7523762	ENSG00000132185.12	ENSG00000132185.12_161676762_161677133	1	1	161679644	161676762	0.279487	4.05995e-08	EUR373.exon.cis.FDR5.all.rs137.txt	rs114945036	0.00686994	0.085093
rs7523762	ENSG00000132185.12	ENSG00000132185.12_161676762_161677133	1	1	161679644	161676762	0.279487	4.05995e-08	EUR373.exon.cis.FDR5.all.rs137.txt	rs138747765	0.0153488	0.132144
rs7523762	ENSG00000132185.12	ENSG00000132185.12_161680550_161680702	1	1	161679644	161676762	0.282597	2.82645e-08	EUR373.exon.cis.FDR5.all.rs137.txt	rs114945036	0.00686994	0.085093
rs7523762	ENSG00000132185.12	ENSG00000132185.12_161680550_161680702	1	1	161679644	161676762	0.282597	2.82645e-08	EUR373.exon.cis.FDR5.all.rs137.txt	rs138747765	0.0153488	0.132144
rs7523762	ENSG00000132185.12	ENSG00000132185.12_161682875_161684141	1	1	161679644	161676762	0.302075	2.6395e-09	EUR373.exon.cis.FDR5.all.rs137.txt	rs114945036	0.00686994	0.085093
rs7523762	ENSG00000132185.12	ENSG00000132185.12_161682875_161684141	1	1	161679644	161676762	0.302075	2.6395e-09	EUR373.exon.cis.FDR5.all.rs137.txt	rs138747765	0.0153488	0.132144
rs7523762	ENSG00000132185.12	ENSG00000132185.12_161681724_161682008	1	1	161679644	161676762	0.305688	1.6671e-09	EUR373.exon.cis.FDR5.all.rs137.txt	rs114945036	0.00686994	0.085093
rs7523762	ENSG00000132185.12	ENSG00000132185.12_161681724_161682008	1	1	161679644	161676762	0.305688	1.6671e-09	EUR373.exon.cis.FDR5.all.rs137.txt	rs138747765	0.0153488	0.132144
rs7523762	ENSG00000132185.12	ENSG00000132185.12_161680998_161681264	1	1	161679644	161676762	0.292277	8.89646e-09	EUR373.exon.cis.FDR5.all.rs137.txt	rs114945036	0.00686994	0.085093
rs7523762	ENSG00000132185.12	ENSG00000132185.12_161680998_161681264	1	1	161679644	161676762	0.292277	8.89646e-09	EUR373.exon.cis.FDR5.all.rs137.txt	rs138747765	0.0153488	0.132144
rs57678166	ENSG00000132185.12	ENSG00000132185.12_161680550_161680702	1	1	161679899	161676762	-0.415997	5.00947e-17	EUR373.exon.cis.FDR5.all.rs137.txt	rs114945036	0.0163504	0.164415
rs57678166	ENSG00000132185.12	ENSG00000132185.12_161682875_161684141	1	1	161679899	161676762	-0.419521	2.56722e-17	EUR373.exon.cis.FDR5.all.rs137.txt	rs114945036	0.0163504	0.164415
rs57678166	ENSG00000132185.12	ENSG00000132185.12_161676762_161677133	1	1	161679899	161676762	-0.378994	3.54871e-14	EUR373.exon.cis.FDR5.all.rs137.txt	rs138747765	0.0155533	0.175596
rs57678166	ENSG00000132185.12	ENSG00000132185.12_161676762_161677133	1	1	161679899	161676762	-0.378994	3.54871e-14	EUR373.exon.cis.FDR5.all.rs137.txt	rs114945036	0.0163504	0.164415
rs57678166	ENSG00000132185.12	ENSG00000132185.12	1	1	161679899	161676762	-0.331862	4.93099e-11	EUR373.gene.cis.FDR5.all.rs137.txt	rs114945036	0.0163504	0.164415
rs57678166	ENSG00000132185.12	ENSG00000132185.12_161680550_161680702	1	1	161679899	161676762	-0.415997	5.00947e-17	EUR373.exon.cis.FDR5.all.rs137.txt	rs138747765	0.0155533	0.175596
rs57678166	ENSG00000132185.12	ENSG00000132185.12_161680998_161681264	1	1	161679899	161676762	-0.399517	1.03089e-15	EUR373.exon.cis.FDR5.all.rs137.txt	rs138747765	0.0155533	0.175596
rs57678166	ENSG00000132185.12	ENSG00000132185.12_161680998_161681264	1	1	161679899	161676762	-0.399517	1.03089e-15	EUR373.exon.cis.FDR5.all.rs137.txt	rs114945036	0.0163504	0.164415
rs57678166	ENSG00000132185.12	ENSG00000132185.12	1	1	161679899	161676762	-0.331862	4.93099e-11	EUR373.gene.cis.FDR5.all.rs137.txt	rs138747765	0.0155533	0.175596
rs57678166	ENSG00000132185.12	ENSG00000132185.12_161681724_161682008	1	1	161679899	161676762	-0.422207	1.53419e-17	EUR373.exon.cis.FDR5.all.rs137.txt	rs138747765	0.0155533	0.175596
rs57678166	ENSG00000132185.12	ENST00000465403.1	1	1	161679899	161676762	0.245241	1.64244e-06	EUR373.trratio.cis.FDR5.all.rs137.txt	rs138747765	0.0155533	0.175596
rs57678166	ENSG00000132185.12	ENSG00000132185.12_161682875_161684141	1	1	161679899	161676762	-0.419521	2.56722e-17	EUR373.exon.cis.FDR5.all.rs137.txt	rs138747765	0.0155533	0.175596
rs57678166	ENSG00000132185.12	ENSG00000132185.12_161681724_161682008	1	1	161679899	161676762	-0.422207	1.53419e-17	EUR373.exon.cis.FDR5.all.rs137.txt	rs114945036	0.0163504	0.164415
rs57678166	ENSG00000132185.12	ENST00000465403.1	1	1	161679899	161676762	0.245241	1.64244e-06	EUR373.trratio.cis.FDR5.all.rs137.txt	rs114945036	0.0163504	0.164415
rs10917740	ENSG00000132185.12	ENSG00000132185.12_161680505_161680522	1	1	161680012	161676762	0.287379	1.60543e-08	EUR373.exon.cis.FDR5.all.rs137.txt	rs138747765	1.66312e-05	0.0300084
rs10917740	ENSG00000132185.12	ENSG00000132185.12_161680265_161680282	1	1	161680012	161676762	0.524331	1.08895e-27	EUR373.exon.cis.FDR5.all.rs137.txt	rs114945036	0.000187842	0.0325935
rs10917740	ENSG00000132185.12	ENSG00000132185.12_161681724_161682008	1	1	161680012	161676762	0.239383	2.93777e-06	EUR373.exon.cis.FDR5.all.rs137.txt	rs114945036	0.000187842	0.0325935
rs10917740	ENSG00000132185.12	ENSG00000132185.12_161681724_161682008	1	1	161680012	161676762	0.239383	2.93777e-06	EUR373.exon.cis.FDR5.all.rs137.txt	rs138747765	1.66312e-05	0.0300084
rs10917740	ENSG00000132185.12	ENSG00000132185.12_161680505_161680522	1	1	161680012	161676762	0.287379	1.60543e-08	EUR373.exon.cis.FDR5.all.rs137.txt	rs114945036	0.000187842	0.0325935
rs10917740	ENSG00000132185.12	ENSG00000132185.12_161680265_161680282	1	1	161680012	161676762	0.524331	1.08895e-27	EUR373.exon.cis.FDR5.all.rs137.txt	rs138747765	1.66312e-05	0.0300084
rs6427618	ENSG00000132185.12	ENSG00000132185.12_161680265_161680282	1	1	161680258	161676762	-0.604604	4.05836e-10	YRI89.exon.cis.FDR5.best.rs137.txt	rs138747765	0.0161309	0.156616
rs6427618	ENSG00000132185.12	ENSG00000132185.12	1	1	161680258	161676762	0.39675	1.68543e-15	EUR373.gene.cis.FDR5.all.rs137.txt	rs138747765	0.0161309	0.156616
rs6427618	ENSG00000132185.12	ENSG00000132185.12_161682875_161684141	1	1	161680258	161676762	0.437405	7.62911e-19	EUR373.exon.cis.FDR5.all.rs137.txt	rs114945036	0.0120504	0.14823
rs6427618	ENSG00000132185.12	ENSG00000132185.12_161680265_161680282	1	1	161680258	161676762	-0.604604	4.05836e-10	YRI89.exon.cis.FDR5.all.rs137.txt	rs114945036	0.0120504	0.14823
rs6427618	ENSG00000132185.12	ENSG00000132185.12_161680265_161680282	1	1	161680258	161676762	-0.604604	4.05836e-10	YRI89.exon.cis.FDR5.best.rs137.txt	rs114945036	0.0120504	0.14823
rs6427618	ENSG00000132185.12	ENSG00000132185.12	1	1	161680258	161676762	0.39675	1.68543e-15	EUR373.gene.cis.FDR5.all.rs137.txt	rs114945036	0.0120504	0.14823
rs6427618	ENSG00000132185.12	ENSG00000132185.12_161680265_161680282	1	1	161680258	161676762	-0.587784	5.85443e-36	EUR373.exon.cis.FDR5.all.rs137.txt	rs114945036	0.0120504	0.14823
rs6427618	ENSG00000132185.12	ENSG00000132185.12_161681724_161682008	1	1	161680258	161676762	0.42314	1.28139e-17	EUR373.exon.cis.FDR5.all.rs137.txt	rs138747765	0.0161309	0.156616
rs6427618	ENSG00000132185.12	ENSG00000132185.12_161681724_161682008	1	1	161680258	161676762	0.42314	1.28139e-17	EUR373.exon.cis.FDR5.all.rs137.txt	rs114945036	0.0120504	0.14823
rs6427618	ENSG00000132185.12	ENSG00000132185.12_161680998_161681264	1	1	161680258	161676762	0.405237	3.67748e-16	EUR373.exon.cis.FDR5.all.rs137.txt	rs114945036	0.0120504	0.14823
rs6427618	ENSG00000132185.12	ENSG00000132185.12_161676762_161677133	1	1	161680258	161676762	0.37565	6.17229e-14	EUR373.exon.cis.FDR5.all.rs137.txt	rs138747765	0.0161309	0.156616
rs6427618	ENSG00000132185.12	ENSG00000132185.12_161680265_161680282	1	1	161680258	161676762	-0.604604	4.05836e-10	YRI89.exon.cis.FDR5.all.rs137.txt	rs138747765	0.0161309	0.156616
rs6427618	ENSG00000132185.12	ENSG00000132185.12_161676762_161677133	1	1	161680258	161676762	0.37565	6.17229e-14	EUR373.exon.cis.FDR5.all.rs137.txt	rs114945036	0.0120504	0.14823
rs6427618	ENSG00000132185.12	ENSG00000132185.12_161680998_161681264	1	1	161680258	161676762	0.405237	3.67748e-16	EUR373.exon.cis.FDR5.all.rs137.txt	rs138747765	0.0161309	0.156616
rs6427618	ENSG00000132185.12	ENSG00000132185.12_161680550_161680702	1	1	161680258	161676762	0.411997	1.06003e-16	EUR373.exon.cis.FDR5.all.rs137.txt	rs114945036	0.0120504	0.14823
rs6427618	ENSG00000132185.12	ENSG00000132185.12_161682875_161684141	1	1	161680258	161676762	0.437405	7.62911e-19	EUR373.exon.cis.FDR5.all.rs137.txt	rs138747765	0.0161309	0.156616
rs6427618	ENSG00000132185.12	ENSG00000132185.12_161680265_161680282	1	1	161680258	161676762	-0.587784	5.85443e-36	EUR373.exon.cis.FDR5.all.rs137.txt	rs138747765	0.0161309	0.156616
rs6427618	ENSG00000132185.12	ENSG00000132185.12_161680550_161680702	1	1	161680258	161676762	0.411997	1.06003e-16	EUR373.exon.cis.FDR5.all.rs137.txt	rs138747765	0.0161309	0.156616
rs17405152	ENSG00000132185.12	ENSG00000132185.12_161680265_161680282	1	1	161680432	161676762	0.525925	7.08067e-28	EUR373.exon.cis.FDR5.all.rs137.txt	rs138747765	1.66312e-05	0.0300084
rs17405152	ENSG00000132185.12	ENSG00000132185.12_161681724_161682008	1	1	161680432	161676762	0.23835	3.2499e-06	EUR373.exon.cis.FDR5.all.rs137.txt	rs114945036	0.000187842	0.0325935
rs17405152	ENSG00000132185.12	ENSG00000132185.12_161681724_161682008	1	1	161680432	161676762	0.23835	3.2499e-06	EUR373.exon.cis.FDR5.all.rs137.txt	rs138747765	1.66312e-05	0.0300084
rs17405152	ENSG00000132185.12	ENSG00000132185.12_161680505_161680522	1	1	161680432	161676762	0.2858	1.93734e-08	EUR373.exon.cis.FDR5.all.rs137.txt	rs138747765	1.66312e-05	0.0300084
rs17405152	ENSG00000132185.12	ENSG00000132185.12_161680265_161680282	1	1	161680432	161676762	0.525925	7.08067e-28	EUR373.exon.cis.FDR5.all.rs137.txt	rs114945036	0.000187842	0.0325935
rs17405152	ENSG00000132185.12	ENSG00000132185.12_161680505_161680522	1	1	161680432	161676762	0.2858	1.93734e-08	EUR373.exon.cis.FDR5.all.rs137.txt	rs114945036	0.000187842	0.0325935
rs61801161	ENSG00000132185.12	ENSG00000132185.12_161680505_161680522	1	1	161680518	161676762	0.28632	1.82121e-08	EUR373.exon.cis.FDR5.all.rs137.txt	rs114945036	0.000187842	0.0325935
rs61801161	ENSG00000132185.12	ENSG00000132185.12_161680265_161680282	1	1	161680518	161676762	0.525411	8.13796e-28	EUR373.exon.cis.FDR5.all.rs137.txt	rs114945036	0.000187842	0.0325935
rs61801161	ENSG00000132185.12	ENSG00000132185.12_161680505_161680522	1	1	161680518	161676762	0.28632	1.82121e-08	EUR373.exon.cis.FDR5.all.rs137.txt	rs138747765	1.66312e-05	0.0300084
rs61801161	ENSG00000132185.12	ENSG00000132185.12_161681724_161682008	1	1	161680518	161676762	0.23861	3.1685e-06	EUR373.exon.cis.FDR5.all.rs137.txt	rs138747765	1.66312e-05	0.0300084
rs61801161	ENSG00000132185.12	ENSG00000132185.12_161681724_161682008	1	1	161680518	161676762	0.23861	3.1685e-06	EUR373.exon.cis.FDR5.all.rs137.txt	rs114945036	0.000187842	0.0325935
rs61801161	ENSG00000132185.12	ENSG00000132185.12_161680265_161680282	1	1	161680518	161676762	0.525411	8.13796e-28	EUR373.exon.cis.FDR5.all.rs137.txt	rs138747765	1.66312e-05	0.0300084
rs12043179	ENSG00000132185.12	ENSG00000132185.12_161680265_161680282	1	1	161680786	161676762	0.525411	8.13796e-28	EUR373.exon.cis.FDR5.all.rs137.txt	rs114945036	0.000187842	0.0325935
rs12043179	ENSG00000132185.12	ENSG00000132185.12_161681724_161682008	1	1	161680786	161676762	0.23861	3.1685e-06	EUR373.exon.cis.FDR5.all.rs137.txt	rs138747765	1.66312e-05	0.0300084
rs12043179	ENSG00000132185.12	ENSG00000132185.12_161681724_161682008	1	1	161680786	161676762	0.23861	3.1685e-06	EUR373.exon.cis.FDR5.all.rs137.txt	rs114945036	0.000187842	0.0325935
rs12043179	ENSG00000132185.12	ENSG00000132185.12_161680265_161680282	1	1	161680786	161676762	0.525411	8.13796e-28	EUR373.exon.cis.FDR5.all.rs137.txt	rs138747765	1.66312e-05	0.0300084
rs12043179	ENSG00000132185.12	ENSG00000132185.12_161680505_161680522	1	1	161680786	161676762	0.28632	1.82121e-08	EUR373.exon.cis.FDR5.all.rs137.txt	rs114945036	0.000187842	0.0325935
rs12043179	ENSG00000132185.12	ENSG00000132185.12_161680505_161680522	1	1	161680786	161676762	0.28632	1.82121e-08	EUR373.exon.cis.FDR5.all.rs137.txt	rs138747765	1.66312e-05	0.0300084
rs12043181	ENSG00000132185.12	ENSG00000132185.12_161680505_161680522	1	1	161680791	161676762	0.28632	1.82121e-08	EUR373.exon.cis.FDR5.all.rs137.txt	rs138747765	1.66312e-05	0.0300084
rs12043181	ENSG00000132185.12	ENSG00000132185.12_161681724_161682008	1	1	161680791	161676762	0.23861	3.1685e-06	EUR373.exon.cis.FDR5.all.rs137.txt	rs114945036	0.000187842	0.0325935
rs12043181	ENSG00000132185.12	ENSG00000132185.12_161680265_161680282	1	1	161680791	161676762	0.525411	8.13796e-28	EUR373.exon.cis.FDR5.all.rs137.txt	rs114945036	0.000187842	0.0325935
rs12043181	ENSG00000132185.12	ENSG00000132185.12_161681724_161682008	1	1	161680791	161676762	0.23861	3.1685e-06	EUR373.exon.cis.FDR5.all.rs137.txt	rs138747765	1.66312e-05	0.0300084
rs12043181	ENSG00000132185.12	ENSG00000132185.12_161680265_161680282	1	1	161680791	161676762	0.525411	8.13796e-28	EUR373.exon.cis.FDR5.all.rs137.txt	rs138747765	1.66312e-05	0.0300084
rs12043181	ENSG00000132185.12	ENSG00000132185.12_161680505_161680522	1	1	161680791	161676762	0.28632	1.82121e-08	EUR373.exon.cis.FDR5.all.rs137.txt	rs114945036	0.000187842	0.0325935
rs1934908	ENSG00000132185.12	ENSG00000132185.12_161682875_161684141	1	1	161680868	161676762	0.412979	8.82609e-17	EUR373.exon.cis.FDR5.all.rs137.txt	rs138747765	0.0134798	0.19051
rs1934908	ENSG00000132185.12	ENSG00000132185.12_161680550_161680702	1	1	161680868	161676762	0.389097	6.41018e-15	EUR373.exon.cis.FDR5.all.rs137.txt	rs114945036	0.00999991	0.179682
rs1934908	ENSG00000132185.12	ENSG00000132185.12_161680550_161680702	1	1	161680868	161676762	0.389097	6.41018e-15	EUR373.exon.cis.FDR5.all.rs137.txt	rs138747765	0.0134798	0.19051
rs1934908	ENSG00000132185.12	ENSG00000132185.12_161682875_161684141	1	1	161680868	161676762	0.412979	8.82609e-17	EUR373.exon.cis.FDR5.all.rs137.txt	rs114945036	0.00999991	0.179682
rs1934908	ENSG00000132185.12	ENSG00000132185.12_161681724_161682008	1	1	161680868	161676762	0.393767	2.84893e-15	EUR373.exon.cis.FDR5.all.rs137.txt	rs138747765	0.0134798	0.19051
rs1934908	ENSG00000132185.12	ENSG00000132185.12	1	1	161680868	161676762	0.360885	6.59751e-13	EUR373.gene.cis.FDR5.all.rs137.txt	rs114945036	0.00999991	0.179682
rs1934908	ENSG00000132185.12	ENSG00000132185.12_161680998_161681264	1	1	161680868	161676762	0.379654	3.17902e-14	EUR373.exon.cis.FDR5.all.rs137.txt	rs138747765	0.0134798	0.19051
rs1934908	ENSG00000132185.12	ENSG00000132185.12_161680265_161680282	1	1	161680868	161676762	-0.462619	3.72219e-21	EUR373.exon.cis.FDR5.all.rs137.txt	rs114945036	0.00999991	0.179682
rs1934908	ENSG00000132185.12	ENSG00000132185.12_161676762_161677133	1	1	161680868	161676762	0.357201	1.16937e-12	EUR373.exon.cis.FDR5.all.rs137.txt	rs114945036	0.00999991	0.179682
rs1934908	ENSG00000132185.12	ENSG00000132185.12_161680998_161681264	1	1	161680868	161676762	0.379654	3.17902e-14	EUR373.exon.cis.FDR5.all.rs137.txt	rs114945036	0.00999991	0.179682
rs1934908	ENSG00000132185.12	ENSG00000132185.12_161681724_161682008	1	1	161680868	161676762	0.393767	2.84893e-15	EUR373.exon.cis.FDR5.all.rs137.txt	rs114945036	0.00999991	0.179682
rs1934908	ENSG00000132185.12	ENST00000465403.1	1	1	161680868	161676762	-0.249076	1.11359e-06	EUR373.trratio.cis.FDR5.all.rs137.txt	rs114945036	0.00999991	0.179682
rs1934908	ENSG00000132185.12	ENSG00000132185.12	1	1	161680868	161676762	0.360885	6.59751e-13	EUR373.gene.cis.FDR5.all.rs137.txt	rs138747765	0.0134798	0.19051
rs1934908	ENSG00000132185.12	ENSG00000132185.12_161676762_161677133	1	1	161680868	161676762	0.357201	1.16937e-12	EUR373.exon.cis.FDR5.all.rs137.txt	rs138747765	0.0134798	0.19051
rs1934908	ENSG00000132185.12	ENSG00000132185.12_161680265_161680282	1	1	161680868	161676762	-0.462619	3.72219e-21	EUR373.exon.cis.FDR5.all.rs137.txt	rs138747765	0.0134798	0.19051
rs1934908	ENSG00000132185.12	ENST00000465403.1	1	1	161680868	161676762	-0.249076	1.11359e-06	EUR373.trratio.cis.FDR5.all.rs137.txt	rs138747765	0.0134798	0.19051
rs1105238	ENSG00000132185.12	ENSG00000132185.12_161676762_161677133	1	1	161681661	161676762	-0.392948	3.28749e-15	EUR373.exon.cis.FDR5.all.rs137.txt	rs138747765	0.00227162	0.0546978
rs1105238	ENSG00000132185.12	ENSG00000132185.12_161680265_161680282	1	1	161681661	161676762	0.273939	7.66224e-08	EUR373.exon.cis.FDR5.all.rs137.txt	rs138747765	0.00227162	0.0546978
rs1105238	ENSG00000132185.12	ENSG00000132185.12_161681724_161682008	1	1	161681661	161676762	-0.424537	9.77754e-18	EUR373.exon.cis.FDR5.all.rs137.txt	rs114945036	0.00210538	0.0480882
rs1105238	ENSG00000132185.12	ENSG00000132185.12_161681724_161682008	1	1	161681661	161676762	-0.424537	9.77754e-18	EUR373.exon.cis.FDR5.all.rs137.txt	rs138747765	0.00227162	0.0546978
rs1105238	ENSG00000132185.12	ENSG00000132185.12	1	1	161681661	161676762	-0.383318	1.71858e-14	EUR373.gene.cis.FDR5.all.rs137.txt	rs138747765	0.00227162	0.0546978
rs1105238	ENSG00000132185.12	ENSG00000132185.12_161676762_161677133	1	1	161681661	161676762	-0.392948	3.28749e-15	EUR373.exon.cis.FDR5.all.rs137.txt	rs114945036	0.00210538	0.0480882
rs1105238	ENSG00000132185.12	ENSG00000132185.12_161680505_161680522	1	1	161681661	161676762	-0.233117	5.38356e-06	EUR373.exon.cis.FDR5.all.rs137.txt	rs114945036	0.00210538	0.0480882
rs1105238	ENSG00000132185.12	ENSG00000132185.12_161680998_161681264	1	1	161681661	161676762	-0.398161	1.31249e-15	EUR373.exon.cis.FDR5.all.rs137.txt	rs138747765	0.00227162	0.0546978
rs1105238	ENSG00000132185.12	ENSG00000132185.12_161680505_161680522	1	1	161681661	161676762	-0.233117	5.38356e-06	EUR373.exon.cis.FDR5.all.rs137.txt	rs138747765	0.00227162	0.0546978
rs1105238	ENSG00000132185.12	ENSG00000132185.12_161680550_161680702	1	1	161681661	161676762	-0.415767	5.23144e-17	EUR373.exon.cis.FDR5.all.rs137.txt	rs138747765	0.00227162	0.0546978
rs1105238	ENSG00000132185.12	ENSG00000132185.12_161680998_161681264	1	1	161681661	161676762	-0.398161	1.31249e-15	EUR373.exon.cis.FDR5.all.rs137.txt	rs114945036	0.00210538	0.0480882
rs1105238	ENSG00000132185.12	ENSG00000132185.12_161680550_161680702	1	1	161681661	161676762	-0.415767	5.23144e-17	EUR373.exon.cis.FDR5.all.rs137.txt	rs114945036	0.00210538	0.0480882
rs1105238	ENSG00000132185.12	ENSG00000132185.12	1	1	161681661	161676762	-0.383318	1.71858e-14	EUR373.gene.cis.FDR5.all.rs137.txt	rs114945036	0.00210538	0.0480882
rs1105238	ENSG00000132185.12	ENSG00000132185.12_161682875_161684141	1	1	161681661	161676762	-0.421456	1.7723e-17	EUR373.exon.cis.FDR5.all.rs137.txt	rs138747765	0.00227162	0.0546978
rs1105238	ENSG00000132185.12	ENSG00000132185.12_161680265_161680282	1	1	161681661	161676762	0.273939	7.66224e-08	EUR373.exon.cis.FDR5.all.rs137.txt	rs114945036	0.00210538	0.0480882
rs1105238	ENSG00000132185.12	ENSG00000132185.12_161682875_161684141	1	1	161681661	161676762	-0.421456	1.7723e-17	EUR373.exon.cis.FDR5.all.rs137.txt	rs114945036	0.00210538	0.0480882
rs2275603	ENSG00000132185.12	ENSG00000132185.12_161680505_161680522	1	1	161681780	161676762	-0.233117	5.38356e-06	EUR373.exon.cis.FDR5.all.rs137.txt	rs114945036	0.00210538	0.0480882
rs2275603	ENSG00000132185.12	ENSG00000132185.12	1	1	161681780	161676762	-0.383318	1.71858e-14	EUR373.gene.cis.FDR5.all.rs137.txt	rs138747765	0.00227162	0.0546978
rs2275603	ENSG00000132185.12	ENSG00000132185.12_161680550_161680702	1	1	161681780	161676762	-0.415767	5.23144e-17	EUR373.exon.cis.FDR5.all.rs137.txt	rs114945036	0.00210538	0.0480882
rs2275603	ENSG00000132185.12	ENSG00000132185.12_161680505_161680522	1	1	161681780	161676762	-0.233117	5.38356e-06	EUR373.exon.cis.FDR5.all.rs137.txt	rs138747765	0.00227162	0.0546978
rs2275603	ENSG00000132185.12	ENSG00000132185.12_161680998_161681264	1	1	161681780	161676762	-0.398161	1.31249e-15	EUR373.exon.cis.FDR5.all.rs137.txt	rs114945036	0.00210538	0.0480882
rs2275603	ENSG00000132185.12	ENSG00000132185.12_161681724_161682008	1	1	161681780	161676762	-0.424537	9.77754e-18	EUR373.exon.cis.FDR5.all.rs137.txt	rs138747765	0.00227162	0.0546978
rs2275603	ENSG00000132185.12	ENSG00000132185.12_161676762_161677133	1	1	161681780	161676762	-0.392948	3.28749e-15	EUR373.exon.cis.FDR5.all.rs137.txt	rs138747765	0.00227162	0.0546978
rs2275603	ENSG00000132185.12	ENSG00000132185.12_161682875_161684141	1	1	161681780	161676762	-0.421456	1.7723e-17	EUR373.exon.cis.FDR5.all.rs137.txt	rs114945036	0.00210538	0.0480882
rs2275603	ENSG00000132185.12	ENSG00000132185.12_161680550_161680702	1	1	161681780	161676762	-0.415767	5.23144e-17	EUR373.exon.cis.FDR5.all.rs137.txt	rs138747765	0.00227162	0.0546978
rs2275603	ENSG00000132185.12	ENSG00000132185.12_161680998_161681264	1	1	161681780	161676762	-0.398161	1.31249e-15	EUR373.exon.cis.FDR5.all.rs137.txt	rs138747765	0.00227162	0.0546978
rs2275603	ENSG00000132185.12	ENSG00000132185.12_161680265_161680282	1	1	161681780	161676762	0.273939	7.66224e-08	EUR373.exon.cis.FDR5.all.rs137.txt	rs114945036	0.00210538	0.0480882
rs2275603	ENSG00000132185.12	ENSG00000132185.12_161680265_161680282	1	1	161681780	161676762	0.273939	7.66224e-08	EUR373.exon.cis.FDR5.all.rs137.txt	rs138747765	0.00227162	0.0546978
rs2275603	ENSG00000132185.12	ENSG00000132185.12_161681724_161682008	1	1	161681780	161676762	-0.424537	9.77754e-18	EUR373.exon.cis.FDR5.all.rs137.txt	rs114945036	0.00210538	0.0480882
rs2275603	ENSG00000132185.12	ENSG00000132185.12_161676762_161677133	1	1	161681780	161676762	-0.392948	3.28749e-15	EUR373.exon.cis.FDR5.all.rs137.txt	rs114945036	0.00210538	0.0480882
rs2275603	ENSG00000132185.12	ENSG00000132185.12	1	1	161681780	161676762	-0.383318	1.71858e-14	EUR373.gene.cis.FDR5.all.rs137.txt	rs114945036	0.00210538	0.0480882
rs2275603	ENSG00000132185.12	ENSG00000132185.12_161682875_161684141	1	1	161681780	161676762	-0.421456	1.7723e-17	EUR373.exon.cis.FDR5.all.rs137.txt	rs138747765	0.00227162	0.0546978
rs10917746	ENSG00000132185.12	ENSG00000132185.12_161680265_161680282	1	1	161682441	161676762	0.262809	2.62688e-07	EUR373.exon.cis.FDR5.all.rs137.txt	rs138747765	0.00775676	1
rs10917746	ENSG00000132185.12	ENSG00000132185.12_161680265_161680282	1	1	161682441	161676762	0.262809	2.62688e-07	EUR373.exon.cis.FDR5.all.rs137.txt	rs114945036	0.0064688	1
rs11746	ENSG00000132185.12	ENSG00000132185.12_161681724_161682008	1	1	161683136	161676762	0.38579	1.12986e-14	EUR373.exon.cis.FDR5.all.rs137.txt	rs114945036	0.00936887	0.175325
rs11746	ENSG00000132185.12	ENSG00000132185.12_161676762_161677133	1	1	161683136	161676762	0.351298	2.88167e-12	EUR373.exon.cis.FDR5.all.rs137.txt	rs114945036	0.00936887	0.175325
rs11746	ENSG00000132185.12	ENSG00000132185.12_161680550_161680702	1	1	161683136	161676762	0.381755	2.23633e-14	EUR373.exon.cis.FDR5.all.rs137.txt	rs138747765	0.0139951	0.195686
rs11746	ENSG00000132185.12	ENSG00000132185.12_161680998_161681264	1	1	161683136	161676762	0.372303	1.06745e-13	EUR373.exon.cis.FDR5.all.rs137.txt	rs114945036	0.00936887	0.175325
rs11746	ENSG00000132185.12	ENSG00000132185.12_161681724_161682008	1	1	161683136	161676762	0.38579	1.12986e-14	EUR373.exon.cis.FDR5.all.rs137.txt	rs138747765	0.0139951	0.195686
rs11746	ENSG00000132185.12	ENSG00000132185.12_161680550_161680702	1	1	161683136	161676762	0.381755	2.23633e-14	EUR373.exon.cis.FDR5.all.rs137.txt	rs114945036	0.00936887	0.175325
rs11746	ENSG00000132185.12	ENSG00000132185.12_161682875_161684141	1	1	161683136	161676762	0.406358	2.99778e-16	EUR373.exon.cis.FDR5.all.rs137.txt	rs138747765	0.0139951	0.195686
rs11746	ENSG00000132185.12	ENSG00000132185.12	1	1	161683136	161676762	0.353483	2.06824e-12	EUR373.gene.cis.FDR5.all.rs137.txt	rs138747765	0.0139951	0.195686
rs11746	ENSG00000132185.12	ENSG00000132185.12_161676762_161677133	1	1	161683136	161676762	0.351298	2.88167e-12	EUR373.exon.cis.FDR5.all.rs137.txt	rs138747765	0.0139951	0.195686
rs11746	ENSG00000132185.12	ENSG00000132185.12_161680265_161680282	1	1	161683136	161676762	-0.458232	9.70222e-21	EUR373.exon.cis.FDR5.all.rs137.txt	rs138747765	0.0139951	0.195686
rs11746	ENSG00000132185.12	ENST00000465403.1	1	1	161683136	161676762	-0.245354	1.62391e-06	EUR373.trratio.cis.FDR5.all.rs137.txt	rs114945036	0.00936887	0.175325
rs11746	ENSG00000132185.12	ENSG00000132185.12_161680998_161681264	1	1	161683136	161676762	0.372303	1.06745e-13	EUR373.exon.cis.FDR5.all.rs137.txt	rs138747765	0.0139951	0.195686
rs11746	ENSG00000132185.12	ENSG00000132185.12_161680265_161680282	1	1	161683136	161676762	-0.458232	9.70222e-21	EUR373.exon.cis.FDR5.all.rs137.txt	rs114945036	0.00936887	0.175325
rs11746	ENSG00000132185.12	ENSG00000132185.12	1	1	161683136	161676762	0.353483	2.06824e-12	EUR373.gene.cis.FDR5.all.rs137.txt	rs114945036	0.00936887	0.175325
rs11746	ENSG00000132185.12	ENSG00000132185.12_161682875_161684141	1	1	161683136	161676762	0.406358	2.99778e-16	EUR373.exon.cis.FDR5.all.rs137.txt	rs114945036	0.00936887	0.175325
rs11746	ENSG00000132185.12	ENST00000465403.1	1	1	161683136	161676762	-0.245354	1.62391e-06	EUR373.trratio.cis.FDR5.all.rs137.txt	rs138747765	0.0139951	0.195686
rs12408296	ENSG00000132185.12	ENSG00000132185.12_161676762_161677133	1	1	161684319	161676762	-0.320439	2.39018e-10	EUR373.exon.cis.FDR5.all.rs137.txt	rs114945036	0.0212638	0.199057
rs12408296	ENSG00000132185.12	ENSG00000132185.12	1	1	161684319	161676762	-0.285034	2.12144e-08	EUR373.gene.cis.FDR5.all.rs137.txt	rs114945036	0.0212638	0.199057
rs12408296	ENSG00000132185.12	ENSG00000132185.12_161680998_161681264	1	1	161684319	161676762	-0.338464	1.92121e-11	EUR373.exon.cis.FDR5.all.rs137.txt	rs114945036	0.0212638	0.199057
rs12408296	ENSG00000132185.12	ENSG00000132185.12_161681724_161682008	1	1	161684319	161676762	-0.358812	9.11357e-13	EUR373.exon.cis.FDR5.all.rs137.txt	rs114945036	0.0212638	0.199057
rs12408296	ENSG00000132185.12	ENSG00000132185.12_161682875_161684141	1	1	161684319	161676762	-0.361408	6.07857e-13	EUR373.exon.cis.FDR5.all.rs137.txt	rs114945036	0.0212638	0.199057
rs12408296	ENSG00000132185.12	ENSG00000132185.12_161680550_161680702	1	1	161684319	161676762	-0.348032	4.70885e-12	EUR373.exon.cis.FDR5.all.rs137.txt	rs138747765	0.019072	0.206435
rs12408296	ENSG00000132185.12	ENSG00000132185.12_161682875_161684141	1	1	161684319	161676762	-0.361408	6.07857e-13	EUR373.exon.cis.FDR5.all.rs137.txt	rs138747765	0.019072	0.206435
rs12408296	ENSG00000132185.12	ENSG00000132185.12_161680550_161680702	1	1	161684319	161676762	-0.348032	4.70885e-12	EUR373.exon.cis.FDR5.all.rs137.txt	rs114945036	0.0212638	0.199057
rs12408296	ENSG00000132185.12	ENSG00000132185.12	1	1	161684319	161676762	-0.285034	2.12144e-08	EUR373.gene.cis.FDR5.all.rs137.txt	rs138747765	0.019072	0.206435
rs12408296	ENSG00000132185.12	ENSG00000132185.12_161681724_161682008	1	1	161684319	161676762	-0.358812	9.11357e-13	EUR373.exon.cis.FDR5.all.rs137.txt	rs138747765	0.019072	0.206435
rs12408296	ENSG00000132185.12	ENSG00000132185.12_161676762_161677133	1	1	161684319	161676762	-0.320439	2.39018e-10	EUR373.exon.cis.FDR5.all.rs137.txt	rs138747765	0.019072	0.206435
rs12408296	ENSG00000132185.12	ENSG00000132185.12_161680998_161681264	1	1	161684319	161676762	-0.338464	1.92121e-11	EUR373.exon.cis.FDR5.all.rs137.txt	rs138747765	0.019072	0.206435
rs6683580	ENSG00000132185.12	ENSG00000132185.12_161680265_161680282	1	1	161684569	161676762	0.514044	1.66023e-26	EUR373.exon.cis.FDR5.all.rs137.txt	rs114945036	0.00269807	0.0562872
rs6683580	ENSG00000132185.12	ENSG00000132185.12_161676762_161677133	1	1	161684569	161676762	-0.24366	1.92432e-06	EUR373.exon.cis.FDR5.all.rs137.txt	rs114945036	0.00269807	0.0562872
rs6683580	ENSG00000132185.12	ENSG00000132185.12_161681724_161682008	1	1	161684569	161676762	-0.256416	5.19883e-07	EUR373.exon.cis.FDR5.all.rs137.txt	rs138747765	0.0014783	0.0388533
rs6683580	ENSG00000132185.12	ENSG00000132185.12_161676762_161677133	1	1	161684569	161676762	-0.24366	1.92432e-06	EUR373.exon.cis.FDR5.all.rs137.txt	rs138747765	0.0014783	0.0388533
rs6683580	ENSG00000132185.12	ENSG00000132185.12_161680265_161680282	1	1	161684569	161676762	0.514044	1.66023e-26	EUR373.exon.cis.FDR5.all.rs137.txt	rs138747765	0.0014783	0.0388533
rs6683580	ENSG00000132185.12	ENSG00000132185.12_161680998_161681264	1	1	161684569	161676762	-0.243195	2.0158e-06	EUR373.exon.cis.FDR5.all.rs137.txt	rs114945036	0.00269807	0.0562872
rs6683580	ENSG00000132185.12	ENSG00000132185.12_161680550_161680702	1	1	161684569	161676762	-0.26726	1.61563e-07	EUR373.exon.cis.FDR5.all.rs137.txt	rs138747765	0.0014783	0.0388533
rs6683580	ENSG00000132185.12	ENSG00000132185.12	1	1	161684569	161676762	-0.25523	5.88909e-07	EUR373.gene.cis.FDR5.all.rs137.txt	rs114945036	0.00269807	0.0562872
rs6683580	ENSG00000132185.12	ENSG00000132185.12_161680998_161681264	1	1	161684569	161676762	-0.243195	2.0158e-06	EUR373.exon.cis.FDR5.all.rs137.txt	rs138747765	0.0014783	0.0388533
rs6683580	ENSG00000132185.12	ENSG00000132185.12_161681724_161682008	1	1	161684569	161676762	-0.256416	5.19883e-07	EUR373.exon.cis.FDR5.all.rs137.txt	rs114945036	0.00269807	0.0562872
rs6683580	ENSG00000132185.12	ENSG00000132185.12	1	1	161684569	161676762	-0.25523	5.88909e-07	EUR373.gene.cis.FDR5.all.rs137.txt	rs138747765	0.0014783	0.0388533
rs6683580	ENSG00000132185.12	ENSG00000132185.12_161682875_161684141	1	1	161684569	161676762	-0.269289	1.29079e-07	EUR373.exon.cis.FDR5.all.rs137.txt	rs114945036	0.00269807	0.0562872
rs6683580	ENSG00000132185.12	ENSG00000132185.12_161680550_161680702	1	1	161684569	161676762	-0.26726	1.61563e-07	EUR373.exon.cis.FDR5.all.rs137.txt	rs114945036	0.00269807	0.0562872
rs6683580	ENSG00000132185.12	ENSG00000132185.12_161682875_161684141	1	1	161684569	161676762	-0.269289	1.29079e-07	EUR373.exon.cis.FDR5.all.rs137.txt	rs138747765	0.0014783	0.0388533
rs2333749	ENSG00000132185.12	ENSG00000132185.12_161681724_161682008	1	1	161684621	161676762	0.47319	3.49337e-22	EUR373.exon.cis.FDR5.all.rs137.txt	rs114945036	0.0562432	0.303418
rs2333749	ENSG00000132185.12	ENSG00000132185.12_161680265_161680282	1	1	161684621	161676762	-0.430063	3.31345e-18	EUR373.exon.cis.FDR5.all.rs137.txt	rs138747765	0.0683566	0.30547
rs2333749	ENSG00000132185.12	ENSG00000132185.12_161682875_161684141	1	1	161684621	161676762	0.487133	1.35647e-23	EUR373.exon.cis.FDR5.all.rs137.txt	rs138747765	0.0683566	0.30547
rs2333749	ENSG00000132185.12	ENSG00000132185.12	1	1	161684621	161676762	0.388859	6.67901e-15	EUR373.gene.cis.FDR5.all.rs137.txt	rs114945036	0.0562432	0.303418
rs2333749	ENSG00000132185.12	ENSG00000132185.12_161680265_161680282	1	1	161684621	161676762	-0.430063	3.31345e-18	EUR373.exon.cis.FDR5.all.rs137.txt	rs114945036	0.0562432	0.303418
rs2333749	ENSG00000132185.12	ENSG00000132185.12	1	1	161684621	161676762	0.388859	6.67901e-15	EUR373.gene.cis.FDR5.all.rs137.txt	rs138747765	0.0683566	0.30547
rs2333749	ENSG00000132185.12	ENST00000465403.1	1	1	161684621	161676762	-0.270905	1.07791e-07	EUR373.trratio.cis.FDR5.all.rs137.txt	rs114945036	0.0562432	0.303418
rs2333749	ENSG00000132185.12	ENST00000465403.1	1	1	161684621	161676762	-0.270905	1.07791e-07	EUR373.trratio.cis.FDR5.all.rs137.txt	rs138747765	0.0683566	0.30547
rs2333749	ENSG00000132185.12	ENSG00000132185.12_161680550_161680702	1	1	161684621	161676762	0.467167	1.35856e-21	EUR373.exon.cis.FDR5.all.rs137.txt	rs138747765	0.0683566	0.30547
rs2333749	ENSG00000132185.12	ENSG00000132185.12_161681724_161682008	1	1	161684621	161676762	0.47319	3.49337e-22	EUR373.exon.cis.FDR5.all.rs137.txt	rs138747765	0.0683566	0.30547
rs2333749	ENSG00000132185.12	ENSG00000132185.12_161680550_161680702	1	1	161684621	161676762	0.467167	1.35856e-21	EUR373.exon.cis.FDR5.all.rs137.txt	rs114945036	0.0562432	0.303418
rs2333749	ENSG00000132185.12	ENSG00000132185.12_161680998_161681264	1	1	161684621	161676762	0.465309	2.05446e-21	EUR373.exon.cis.FDR5.all.rs137.txt	rs138747765	0.0683566	0.30547
rs2333749	ENSG00000132185.12	ENSG00000132185.12_161680998_161681264	1	1	161684621	161676762	0.465309	2.05446e-21	EUR373.exon.cis.FDR5.all.rs137.txt	rs114945036	0.0562432	0.303418
rs2333749	ENSG00000132185.12	ENSG00000132185.12_161676762_161677133	1	1	161684621	161676762	0.429417	3.76453e-18	EUR373.exon.cis.FDR5.all.rs137.txt	rs138747765	0.0683566	0.30547
rs2333749	ENSG00000132185.12	ENSG00000132185.12_161676762_161677133	1	1	161684621	161676762	0.429417	3.76453e-18	EUR373.exon.cis.FDR5.all.rs137.txt	rs114945036	0.0562432	0.303418
rs2333749	ENSG00000132185.12	ENSG00000132185.12_161682875_161684141	1	1	161684621	161676762	0.487133	1.35647e-23	EUR373.exon.cis.FDR5.all.rs137.txt	rs114945036	0.0562432	0.303418
rs905595	ENSG00000132185.12	ENSG00000132185.12_161680265_161680282	1	1	161684890	161676762	-0.574693	4.18762e-34	EUR373.exon.cis.FDR5.all.rs137.txt	rs138747765	0.00768223	0.107537
rs905595	ENSG00000132185.12	ENSG00000132185.12_161680265_161680282	1	1	161684890	161676762	-0.574693	4.18762e-34	EUR373.exon.cis.FDR5.all.rs137.txt	rs114945036	0.00308467	0.0622288
rs6427619	ENSG00000132185.12	ENSG00000132185.12_161680265_161680282	1	1	161684981	161676762	0.533726	8.33173e-29	EUR373.exon.cis.FDR5.all.rs137.txt	rs114945036	0.00489702	0.364058
rs6427619	ENSG00000132185.12	ENSG00000132185.12_161680265_161680282	1	1	161684981	161676762	0.533726	8.33173e-29	EUR373.exon.cis.FDR5.all.rs137.txt	rs138747765	0.00746082	0.410364
rs6427620	ENSG00000132185.12	ENSG00000132185.12_161680265_161680282	1	1	161685138	161676762	0.247265	1.33894e-06	EUR373.exon.cis.FDR5.all.rs137.txt	rs114945036	0.00729739	1
rs6427620	ENSG00000132185.12	ENSG00000132185.12_161680265_161680282	1	1	161685138	161676762	0.247265	1.33894e-06	EUR373.exon.cis.FDR5.all.rs137.txt	rs138747765	0.00875032	1
rs6427621	ENSG00000132185.12	ENSG00000132185.12_161682875_161684141	1	1	161685170	161676762	-0.264388	2.21303e-07	EUR373.exon.cis.FDR5.all.rs137.txt	rs138747765	0.00173398	0.0416411
rs6427621	ENSG00000132185.12	ENSG00000132185.12_161682875_161684141	1	1	161685170	161676762	-0.264388	2.21303e-07	EUR373.exon.cis.FDR5.all.rs137.txt	rs114945036	0.00322985	0.0622328
rs6427621	ENSG00000132185.12	ENSG00000132185.12_161681724_161682008	1	1	161685170	161676762	-0.254175	6.5767e-07	EUR373.exon.cis.FDR5.all.rs137.txt	rs138747765	0.00173398	0.0416411
rs6427621	ENSG00000132185.12	ENSG00000132185.12_161680550_161680702	1	1	161685170	161676762	-0.262847	2.61613e-07	EUR373.exon.cis.FDR5.all.rs137.txt	rs114945036	0.00322985	0.0622328
rs6427621	ENSG00000132185.12	ENSG00000132185.12_161680998_161681264	1	1	161685170	161676762	-0.239674	2.85516e-06	EUR373.exon.cis.FDR5.all.rs137.txt	rs138747765	0.00173398	0.0416411
rs6427621	ENSG00000132185.12	ENSG00000132185.12_161676762_161677133	1	1	161685170	161676762	-0.239545	2.89143e-06	EUR373.exon.cis.FDR5.all.rs137.txt	rs138747765	0.00173398	0.0416411
rs6427621	ENSG00000132185.12	ENSG00000132185.12	1	1	161685170	161676762	-0.255434	5.76437e-07	EUR373.gene.cis.FDR5.all.rs137.txt	rs114945036	0.00322985	0.0622328
rs6427621	ENSG00000132185.12	ENSG00000132185.12_161680998_161681264	1	1	161685170	161676762	-0.239674	2.85516e-06	EUR373.exon.cis.FDR5.all.rs137.txt	rs114945036	0.00322985	0.0622328
rs6427621	ENSG00000132185.12	ENSG00000132185.12_161681724_161682008	1	1	161685170	161676762	-0.254175	6.5767e-07	EUR373.exon.cis.FDR5.all.rs137.txt	rs114945036	0.00322985	0.0622328
rs6427621	ENSG00000132185.12	ENSG00000132185.12	1	1	161685170	161676762	-0.255434	5.76437e-07	EUR373.gene.cis.FDR5.all.rs137.txt	rs138747765	0.00173398	0.0416411
rs6427621	ENSG00000132185.12	ENSG00000132185.12_161680550_161680702	1	1	161685170	161676762	-0.262847	2.61613e-07	EUR373.exon.cis.FDR5.all.rs137.txt	rs138747765	0.00173398	0.0416411
rs6427621	ENSG00000132185.12	ENSG00000132185.12_161680265_161680282	1	1	161685170	161676762	0.516565	8.58783e-27	EUR373.exon.cis.FDR5.all.rs137.txt	rs114945036	0.00322985	0.0622328
rs6427621	ENSG00000132185.12	ENSG00000132185.12_161676762_161677133	1	1	161685170	161676762	-0.239545	2.89143e-06	EUR373.exon.cis.FDR5.all.rs137.txt	rs114945036	0.00322985	0.0622328
rs6427621	ENSG00000132185.12	ENSG00000132185.12_161680265_161680282	1	1	161685170	161676762	0.516565	8.58783e-27	EUR373.exon.cis.FDR5.all.rs137.txt	rs138747765	0.00173398	0.0416411
rs12406801	ENSG00000132185.12	ENSG00000132185.12_161676762_161677133	1	1	161685239	161676762	0.349975	3.51869e-12	EUR373.exon.cis.FDR5.all.rs137.txt	rs114945036	0.0136329	0.158128
rs12406801	ENSG00000132185.12	ENSG00000132185.12_161680998_161681264	1	1	161685239	161676762	0.377466	4.5735e-14	EUR373.exon.cis.FDR5.all.rs137.txt	rs114945036	0.0136329	0.158128
rs12406801	ENSG00000132185.12	ENSG00000132185.12_161680265_161680282	1	1	161685239	161676762	-0.594308	6.4791e-37	EUR373.exon.cis.FDR5.all.rs137.txt	rs114945036	0.0136329	0.158128
rs12406801	ENSG00000132185.12	ENSG00000132185.12_161680550_161680702	1	1	161685239	161676762	0.38214	2.09591e-14	EUR373.exon.cis.FDR5.all.rs137.txt	rs138747765	0.0161395	0.15712
rs12406801	ENSG00000132185.12	ENSG00000132185.12_161680265_161680282	1	1	161685239	161676762	-0.594308	6.4791e-37	EUR373.exon.cis.FDR5.all.rs137.txt	rs138747765	0.0161395	0.15712
rs12406801	ENSG00000132185.12	ENSG00000132185.12	1	1	161685239	161676762	0.37146	1.22407e-13	EUR373.gene.cis.FDR5.all.rs137.txt	rs138747765	0.0161395	0.15712
rs12406801	ENSG00000132185.12	ENSG00000132185.12_161681724_161682008	1	1	161685239	161676762	0.394897	2.3367e-15	EUR373.exon.cis.FDR5.all.rs137.txt	rs114945036	0.0136329	0.158128
rs12406801	ENSG00000132185.12	ENSG00000132185.12_161682875_161684141	1	1	161685239	161676762	0.40705	2.64175e-16	EUR373.exon.cis.FDR5.all.rs137.txt	rs138747765	0.0161395	0.15712
rs12406801	ENSG00000132185.12	ENSG00000132185.12_161682875_161684141	1	1	161685239	161676762	0.40705	2.64175e-16	EUR373.exon.cis.FDR5.all.rs137.txt	rs114945036	0.0136329	0.158128
rs12406801	ENSG00000132185.12	ENSG00000132185.12	1	1	161685239	161676762	0.37146	1.22407e-13	EUR373.gene.cis.FDR5.all.rs137.txt	rs114945036	0.0136329	0.158128
rs12406801	ENSG00000132185.12	ENSG00000132185.12_161680550_161680702	1	1	161685239	161676762	0.38214	2.09591e-14	EUR373.exon.cis.FDR5.all.rs137.txt	rs114945036	0.0136329	0.158128
rs12406801	ENSG00000132185.12	ENSG00000132185.12_161680998_161681264	1	1	161685239	161676762	0.377466	4.5735e-14	EUR373.exon.cis.FDR5.all.rs137.txt	rs138747765	0.0161395	0.15712
rs12406801	ENSG00000132185.12	ENSG00000132185.12_161676762_161677133	1	1	161685239	161676762	0.349975	3.51869e-12	EUR373.exon.cis.FDR5.all.rs137.txt	rs138747765	0.0161395	0.15712
rs12406801	ENSG00000132185.12	ENSG00000132185.12_161681724_161682008	1	1	161685239	161676762	0.394897	2.3367e-15	EUR373.exon.cis.FDR5.all.rs137.txt	rs138747765	0.0161395	0.15712
rs6697814	ENSG00000132185.12	ENSG00000132185.12_161680265_161680282	1	1	161685472	161676762	0.248043	1.2373e-06	EUR373.exon.cis.FDR5.all.rs137.txt	rs138747765	0.00875032	1
rs6697814	ENSG00000132185.12	ENSG00000132185.12_161680265_161680282	1	1	161685472	161676762	0.248043	1.2373e-06	EUR373.exon.cis.FDR5.all.rs137.txt	rs114945036	0.00729739	1
rs10917750	ENSG00000132185.12	ENSG00000132185.12_161680505_161680522	1	1	161685591	161676762	0.293518	7.64648e-09	EUR373.exon.cis.FDR5.all.rs137.txt	rs138747765	0.0263853	0.169212
rs10917750	ENSG00000132185.12	ENSG00000132185.12	1	1	161685591	161676762	0.461853	4.40438e-21	EUR373.gene.cis.FDR5.all.rs137.txt	rs138747765	0.0263853	0.169212
rs10917750	ENSG00000132185.12	ENSG00000132185.12_161682875_161684141	1	1	161685591	161676762	0.547452	1.6827e-30	EUR373.exon.cis.FDR5.all.rs137.txt	rs138747765	0.0263853	0.169212
rs10917750	ENSG00000132185.12	ENSG00000132185.12_161680505_161680522	1	1	161685591	161676762	0.293518	7.64648e-09	EUR373.exon.cis.FDR5.all.rs137.txt	rs114945036	0.0183891	0.154689
rs10917750	ENSG00000132185.12	ENSG00000132185.12	1	1	161685591	161676762	0.461853	4.40438e-21	EUR373.gene.cis.FDR5.all.rs137.txt	rs114945036	0.0183891	0.154689
rs10917750	ENSG00000132185.12	ENSG00000132185.12_161680998_161681264	1	1	161685591	161676762	0.521167	2.54193e-27	EUR373.exon.cis.FDR5.all.rs137.txt	rs138747765	0.0263853	0.169212
rs10917750	ENSG00000132185.12	ENSG00000132185.12_161682875_161684141	1	1	161685591	161676762	0.547452	1.6827e-30	EUR373.exon.cis.FDR5.all.rs137.txt	rs114945036	0.0183891	0.154689
rs10917750	ENSG00000132185.12	ENSG00000132185.12_161680998_161681264	1	1	161685591	161676762	0.521167	2.54193e-27	EUR373.exon.cis.FDR5.all.rs137.txt	rs114945036	0.0183891	0.154689
rs10917750	ENSG00000132185.12	ENSG00000132185.12_161680550_161680702	1	1	161685591	161676762	0.516342	9.10545e-27	EUR373.exon.cis.FDR5.all.rs137.txt	rs114945036	0.0183891	0.154689
rs10917750	ENSG00000132185.12	ENSG00000132185.12_161680265_161680282	1	1	161685591	161676762	-0.298499	4.13467e-09	EUR373.exon.cis.FDR5.all.rs137.txt	rs114945036	0.0183891	0.154689
rs10917750	ENSG00000132185.12	ENSG00000132185.12_161681724_161682008	1	1	161685591	161676762	0.548628	1.19443e-30	EUR373.exon.cis.FDR5.all.rs137.txt	rs138747765	0.0263853	0.169212
rs10917750	ENSG00000132185.12	ENSG00000132185.12_161680265_161680282	1	1	161685591	161676762	-0.298499	4.13467e-09	EUR373.exon.cis.FDR5.all.rs137.txt	rs138747765	0.0263853	0.169212
rs10917750	ENSG00000132185.12	ENSG00000132185.12_161680550_161680702	1	1	161685591	161676762	0.516342	9.10545e-27	EUR373.exon.cis.FDR5.all.rs137.txt	rs138747765	0.0263853	0.169212
rs10917750	ENSG00000132185.12	ENSG00000132185.12_161676762_161677133	1	1	161685591	161676762	0.488309	1.02425e-23	EUR373.exon.cis.FDR5.all.rs137.txt	rs114945036	0.0183891	0.154689
rs10917750	ENSG00000132185.12	ENSG00000132185.12_161681724_161682008	1	1	161685591	161676762	0.548628	1.19443e-30	EUR373.exon.cis.FDR5.all.rs137.txt	rs114945036	0.0183891	0.154689
rs10917750	ENSG00000132185.12	ENSG00000132185.12_161676762_161677133	1	1	161685591	161676762	0.488309	1.02425e-23	EUR373.exon.cis.FDR5.all.rs137.txt	rs138747765	0.0263853	0.169212
rs12042893	ENSG00000132185.12	ENSG00000132185.12_161680265_161680282	1	1	161685725	161676762	0.517708	6.35847e-27	EUR373.exon.cis.FDR5.all.rs137.txt	rs114945036	0.00322985	0.0622328
rs12042893	ENSG00000132185.12	ENSG00000132185.12_161681724_161682008	1	1	161685725	161676762	-0.25212	8.14302e-07	EUR373.exon.cis.FDR5.all.rs137.txt	rs138747765	0.00173398	0.0416411
rs12042893	ENSG00000132185.12	ENSG00000132185.12_161681724_161682008	1	1	161685725	161676762	-0.25212	8.14302e-07	EUR373.exon.cis.FDR5.all.rs137.txt	rs114945036	0.00322985	0.0622328
rs12042893	ENSG00000132185.12	ENSG00000132185.12_161680265_161680282	1	1	161685725	161676762	0.517708	6.35847e-27	EUR373.exon.cis.FDR5.all.rs137.txt	rs138747765	0.00173398	0.0416411
rs12042893	ENSG00000132185.12	ENSG00000132185.12_161676762_161677133	1	1	161685725	161676762	-0.237603	3.49527e-06	EUR373.exon.cis.FDR5.all.rs137.txt	rs114945036	0.00322985	0.0622328
rs12042893	ENSG00000132185.12	ENSG00000132185.12_161680550_161680702	1	1	161685725	161676762	-0.261265	3.10287e-07	EUR373.exon.cis.FDR5.all.rs137.txt	rs138747765	0.00173398	0.0416411
rs12042893	ENSG00000132185.12	ENSG00000132185.12	1	1	161685725	161676762	-0.253237	7.25203e-07	EUR373.gene.cis.FDR5.all.rs137.txt	rs138747765	0.00173398	0.0416411
rs12042893	ENSG00000132185.12	ENSG00000132185.12_161680998_161681264	1	1	161685725	161676762	-0.237769	3.43934e-06	EUR373.exon.cis.FDR5.all.rs137.txt	rs138747765	0.00173398	0.0416411
rs12042893	ENSG00000132185.12	ENSG00000132185.12_161680550_161680702	1	1	161685725	161676762	-0.261265	3.10287e-07	EUR373.exon.cis.FDR5.all.rs137.txt	rs114945036	0.00322985	0.0622328
rs12042893	ENSG00000132185.12	ENSG00000132185.12_161680998_161681264	1	1	161685725	161676762	-0.237769	3.43934e-06	EUR373.exon.cis.FDR5.all.rs137.txt	rs114945036	0.00322985	0.0622328
rs12042893	ENSG00000132185.12	ENSG00000132185.12_161682875_161684141	1	1	161685725	161676762	-0.262365	2.7559e-07	EUR373.exon.cis.FDR5.all.rs137.txt	rs138747765	0.00173398	0.0416411
rs12042893	ENSG00000132185.12	ENSG00000132185.12	1	1	161685725	161676762	-0.253237	7.25203e-07	EUR373.gene.cis.FDR5.all.rs137.txt	rs114945036	0.00322985	0.0622328
rs12042893	ENSG00000132185.12	ENSG00000132185.12_161676762_161677133	1	1	161685725	161676762	-0.237603	3.49527e-06	EUR373.exon.cis.FDR5.all.rs137.txt	rs138747765	0.00173398	0.0416411
rs12042893	ENSG00000132185.12	ENSG00000132185.12_161682875_161684141	1	1	161685725	161676762	-0.262365	2.7559e-07	EUR373.exon.cis.FDR5.all.rs137.txt	rs114945036	0.00322985	0.0622328
rs12040727	ENSG00000132185.12	ENSG00000132185.12_161680265_161680282	1	1	161685779	161676762	0.517316	7.04996e-27	EUR373.exon.cis.FDR5.all.rs137.txt	rs138747765	0.00173398	0.0416411
rs12040727	ENSG00000132185.12	ENSG00000132185.12_161676762_161677133	1	1	161685779	161676762	-0.237104	3.66892e-06	EUR373.exon.cis.FDR5.all.rs137.txt	rs114945036	0.00322985	0.0622328
rs12040727	ENSG00000132185.12	ENSG00000132185.12_161676762_161677133	1	1	161685779	161676762	-0.237104	3.66892e-06	EUR373.exon.cis.FDR5.all.rs137.txt	rs138747765	0.00173398	0.0416411
rs12040727	ENSG00000132185.12	ENSG00000132185.12_161682875_161684141	1	1	161685779	161676762	-0.262367	2.75528e-07	EUR373.exon.cis.FDR5.all.rs137.txt	rs138747765	0.00173398	0.0416411
rs12040727	ENSG00000132185.12	ENSG00000132185.12_161681724_161682008	1	1	161685779	161676762	-0.252197	8.07815e-07	EUR373.exon.cis.FDR5.all.rs137.txt	rs138747765	0.00173398	0.0416411
rs12040727	ENSG00000132185.12	ENSG00000132185.12_161680550_161680702	1	1	161685779	161676762	-0.260921	3.21949e-07	EUR373.exon.cis.FDR5.all.rs137.txt	rs138747765	0.00173398	0.0416411
rs12040727	ENSG00000132185.12	ENSG00000132185.12_161682875_161684141	1	1	161685779	161676762	-0.262367	2.75528e-07	EUR373.exon.cis.FDR5.all.rs137.txt	rs114945036	0.00322985	0.0622328
rs12040727	ENSG00000132185.12	ENSG00000132185.12_161680998_161681264	1	1	161685779	161676762	-0.237736	3.45028e-06	EUR373.exon.cis.FDR5.all.rs137.txt	rs114945036	0.00322985	0.0622328
rs12040727	ENSG00000132185.12	ENSG00000132185.12_161680550_161680702	1	1	161685779	161676762	-0.260921	3.21949e-07	EUR373.exon.cis.FDR5.all.rs137.txt	rs114945036	0.00322985	0.0622328
rs12040727	ENSG00000132185.12	ENSG00000132185.12_161680265_161680282	1	1	161685779	161676762	0.517316	7.04996e-27	EUR373.exon.cis.FDR5.all.rs137.txt	rs114945036	0.00322985	0.0622328
rs12040727	ENSG00000132185.12	ENSG00000132185.12_161681724_161682008	1	1	161685779	161676762	-0.252197	8.07815e-07	EUR373.exon.cis.FDR5.all.rs137.txt	rs114945036	0.00322985	0.0622328
rs12040727	ENSG00000132185.12	ENSG00000132185.12	1	1	161685779	161676762	-0.253355	7.16303e-07	EUR373.gene.cis.FDR5.all.rs137.txt	rs114945036	0.00322985	0.0622328
rs12040727	ENSG00000132185.12	ENSG00000132185.12	1	1	161685779	161676762	-0.253355	7.16303e-07	EUR373.gene.cis.FDR5.all.rs137.txt	rs138747765	0.00173398	0.0416411
rs12040727	ENSG00000132185.12	ENSG00000132185.12_161680998_161681264	1	1	161685779	161676762	-0.237736	3.45028e-06	EUR373.exon.cis.FDR5.all.rs137.txt	rs138747765	0.00173398	0.0416411
rs12038019	ENSG00000132185.12	ENSG00000132185.12_161680265_161680282	1	1	161685800	161676762	0.517662	6.43685e-27	EUR373.exon.cis.FDR5.all.rs137.txt	rs138747765	0.00173398	0.0416411
rs12038019	ENSG00000132185.12	ENSG00000132185.12_161680550_161680702	1	1	161685800	161676762	-0.261226	3.11574e-07	EUR373.exon.cis.FDR5.all.rs137.txt	rs114945036	0.00322985	0.0622328
rs12038019	ENSG00000132185.12	ENSG00000132185.12_161680998_161681264	1	1	161685800	161676762	-0.237844	3.41444e-06	EUR373.exon.cis.FDR5.all.rs137.txt	rs138747765	0.00173398	0.0416411
rs12038019	ENSG00000132185.12	ENSG00000132185.12_161676762_161677133	1	1	161685800	161676762	-0.23763	3.48597e-06	EUR373.exon.cis.FDR5.all.rs137.txt	rs114945036	0.00322985	0.0622328
rs12038019	ENSG00000132185.12	ENSG00000132185.12_161680265_161680282	1	1	161685800	161676762	0.517662	6.43685e-27	EUR373.exon.cis.FDR5.all.rs137.txt	rs114945036	0.00322985	0.0622328
rs12038019	ENSG00000132185.12	ENSG00000132185.12_161682875_161684141	1	1	161685800	161676762	-0.262238	2.794e-07	EUR373.exon.cis.FDR5.all.rs137.txt	rs138747765	0.00173398	0.0416411
rs12038019	ENSG00000132185.12	ENSG00000132185.12_161680998_161681264	1	1	161685800	161676762	-0.237844	3.41444e-06	EUR373.exon.cis.FDR5.all.rs137.txt	rs114945036	0.00322985	0.0622328
rs12038019	ENSG00000132185.12	ENSG00000132185.12_161680550_161680702	1	1	161685800	161676762	-0.261226	3.11574e-07	EUR373.exon.cis.FDR5.all.rs137.txt	rs138747765	0.00173398	0.0416411
rs12038019	ENSG00000132185.12	ENSG00000132185.12_161681724_161682008	1	1	161685800	161676762	-0.252032	8.21734e-07	EUR373.exon.cis.FDR5.all.rs137.txt	rs138747765	0.00173398	0.0416411
rs12038019	ENSG00000132185.12	ENSG00000132185.12	1	1	161685800	161676762	-0.253701	6.91004e-07	EUR373.gene.cis.FDR5.all.rs137.txt	rs138747765	0.00173398	0.0416411
rs12038019	ENSG00000132185.12	ENSG00000132185.12_161682875_161684141	1	1	161685800	161676762	-0.262238	2.794e-07	EUR373.exon.cis.FDR5.all.rs137.txt	rs114945036	0.00322985	0.0622328
rs12038019	ENSG00000132185.12	ENSG00000132185.12	1	1	161685800	161676762	-0.253701	6.91004e-07	EUR373.gene.cis.FDR5.all.rs137.txt	rs114945036	0.00322985	0.0622328
rs12038019	ENSG00000132185.12	ENSG00000132185.12_161676762_161677133	1	1	161685800	161676762	-0.23763	3.48597e-06	EUR373.exon.cis.FDR5.all.rs137.txt	rs138747765	0.00173398	0.0416411
rs12038019	ENSG00000132185.12	ENSG00000132185.12_161681724_161682008	1	1	161685800	161676762	-0.252032	8.21734e-07	EUR373.exon.cis.FDR5.all.rs137.txt	rs114945036	0.00322985	0.0622328
rs10917753	ENSG00000132185.12	ENSG00000132185.12_161680265_161680282	1	1	161686418	161676762	0.248401	1.19294e-06	EUR373.exon.cis.FDR5.all.rs137.txt	rs138747765	0.00875032	1
rs10917753	ENSG00000132185.12	ENSG00000132185.12_161680265_161680282	1	1	161686418	161676762	0.248401	1.19294e-06	EUR373.exon.cis.FDR5.all.rs137.txt	rs114945036	0.00729739	1
rs10917754	ENSG00000132185.12	ENSG00000132185.12_161680265_161680282	1	1	161686481	161676762	0.247265	1.33894e-06	EUR373.exon.cis.FDR5.all.rs137.txt	rs138747765	0.00875032	1
rs10917754	ENSG00000132185.12	ENSG00000132185.12_161680265_161680282	1	1	161686481	161676762	0.247265	1.33894e-06	EUR373.exon.cis.FDR5.all.rs137.txt	rs114945036	0.00729739	1
rs2050887	ENSG00000132185.12	ENSG00000132185.12_161680265_161680282	1	1	161686825	161676762	0.248433	1.18907e-06	EUR373.exon.cis.FDR5.all.rs137.txt	rs114945036	0.00729739	1
rs2050887	ENSG00000132185.12	ENSG00000132185.12_161680265_161680282	1	1	161686825	161676762	0.248433	1.18907e-06	EUR373.exon.cis.FDR5.all.rs137.txt	rs138747765	0.00875032	1
rs4468140	ENSG00000132185.12	ENSG00000132185.12_161680265_161680282	1	1	161686885	161676762	0.247265	1.33894e-06	EUR373.exon.cis.FDR5.all.rs137.txt	rs138747765	0.00875032	1
rs4468140	ENSG00000132185.12	ENSG00000132185.12_161680265_161680282	1	1	161686885	161676762	0.247265	1.33894e-06	EUR373.exon.cis.FDR5.all.rs137.txt	rs114945036	0.00729739	1
rs16856590	ENSG00000132185.12	ENSG00000132185.12_161682875_161684141	1	1	161687220	161676762	-0.34633	6.06811e-12	EUR373.exon.cis.FDR5.all.rs137.txt	rs114945036	0.00975937	0.116827
rs16856590	ENSG00000132185.12	ENSG00000132185.12_161680265_161680282	1	1	161687220	161676762	0.265689	1.91988e-07	EUR373.exon.cis.FDR5.all.rs137.txt	rs138747765	0.00653825	0.104711
rs16856590	ENSG00000132185.12	ENSG00000132185.12_161680998_161681264	1	1	161687220	161676762	-0.32755	9.01693e-11	EUR373.exon.cis.FDR5.all.rs137.txt	rs114945036	0.00975937	0.116827
rs16856590	ENSG00000132185.12	ENSG00000132185.12_161682875_161684141	1	1	161687220	161676762	-0.34633	6.06811e-12	EUR373.exon.cis.FDR5.all.rs137.txt	rs138747765	0.00653825	0.104711
rs16856590	ENSG00000132185.12	ENSG00000132185.12_161680998_161681264	1	1	161687220	161676762	-0.32755	9.01693e-11	EUR373.exon.cis.FDR5.all.rs137.txt	rs138747765	0.00653825	0.104711
rs16856590	ENSG00000132185.12	ENSG00000132185.12_161680550_161680702	1	1	161687220	161676762	-0.340115	1.51246e-11	EUR373.exon.cis.FDR5.all.rs137.txt	rs114945036	0.00975937	0.116827
rs16856590	ENSG00000132185.12	ENSG00000132185.12_161680265_161680282	1	1	161687220	161676762	0.265689	1.91988e-07	EUR373.exon.cis.FDR5.all.rs137.txt	rs114945036	0.00975937	0.116827
rs16856590	ENSG00000132185.12	ENSG00000132185.12	1	1	161687220	161676762	-0.305561	1.69442e-09	EUR373.gene.cis.FDR5.all.rs137.txt	rs138747765	0.00653825	0.104711
rs16856590	ENSG00000132185.12	ENSG00000132185.12_161676762_161677133	1	1	161687220	161676762	-0.311148	8.22421e-10	EUR373.exon.cis.FDR5.all.rs137.txt	rs138747765	0.00653825	0.104711
rs16856590	ENSG00000132185.12	ENSG00000132185.12_161681724_161682008	1	1	161687220	161676762	-0.345647	6.71534e-12	EUR373.exon.cis.FDR5.all.rs137.txt	rs114945036	0.00975937	0.116827
rs16856590	ENSG00000132185.12	ENSG00000132185.12_161681724_161682008	1	1	161687220	161676762	-0.345647	6.71534e-12	EUR373.exon.cis.FDR5.all.rs137.txt	rs138747765	0.00653825	0.104711
rs16856590	ENSG00000132185.12	ENSG00000132185.12_161680550_161680702	1	1	161687220	161676762	-0.340115	1.51246e-11	EUR373.exon.cis.FDR5.all.rs137.txt	rs138747765	0.00653825	0.104711
rs16856590	ENSG00000132185.12	ENSG00000132185.12	1	1	161687220	161676762	-0.305561	1.69442e-09	EUR373.gene.cis.FDR5.all.rs137.txt	rs114945036	0.00975937	0.116827
rs16856590	ENSG00000132185.12	ENSG00000132185.12_161676762_161677133	1	1	161687220	161676762	-0.311148	8.22421e-10	EUR373.exon.cis.FDR5.all.rs137.txt	rs114945036	0.00975937	0.116827
rs10494356	ENSG00000132185.12	ENSG00000132185.12_161680265_161680282	1	1	161687261	161676762	0.246973	1.3791e-06	EUR373.exon.cis.FDR5.all.rs137.txt	rs138747765	0.00875032	1
rs10494356	ENSG00000132185.12	ENSG00000132185.12_161680265_161680282	1	1	161687261	161676762	0.246973	1.3791e-06	EUR373.exon.cis.FDR5.all.rs137.txt	rs114945036	0.00729739	1
rs7549830	ENSG00000132185.12	ENSG00000132185.12_161680265_161680282	1	1	161688431	161676762	0.39999	9.47414e-16	EUR373.exon.cis.FDR5.all.rs137.txt	rs138747765	0.00932919	0.159179
rs7549830	ENSG00000132185.12	ENSG00000132185.12_161680265_161680282	1	1	161688431	161676762	0.39999	9.47414e-16	EUR373.exon.cis.FDR5.all.rs137.txt	rs114945036	0.00972552	0.14842
rs7549967	ENSG00000132185.12	ENSG00000132185.12_161680265_161680282	1	1	161688756	161676762	0.246917	1.38701e-06	EUR373.exon.cis.FDR5.all.rs137.txt	rs138747765	0.00875032	1
rs7549967	ENSG00000132185.12	ENSG00000132185.12_161680265_161680282	1	1	161688756	161676762	0.246917	1.38701e-06	EUR373.exon.cis.FDR5.all.rs137.txt	rs114945036	0.00729739	1
rs12567036	ENSG00000132185.12	ENSG00000132185.12_161680265_161680282	1	1	161688936	161676762	0.246665	1.4229e-06	EUR373.exon.cis.FDR5.all.rs137.txt	rs138747765	0.00875032	1
rs12567036	ENSG00000132185.12	ENSG00000132185.12_161680265_161680282	1	1	161688936	161676762	0.246665	1.4229e-06	EUR373.exon.cis.FDR5.all.rs137.txt	rs114945036	0.00729739	1
rs115297732	ENSG00000132185.12	ENSG00000132185.12_161680550_161680702	1	1	161688953	161676762	-0.257051	4.86214e-07	EUR373.exon.cis.FDR5.all.rs137.txt	rs138747765	0.0295357	0.345702
rs115297732	ENSG00000132185.12	ENSG00000132185.12_161676762_161677133	1	1	161688953	161676762	-0.237242	3.61995e-06	EUR373.exon.cis.FDR5.all.rs137.txt	rs114945036	0.0350876	0.344094
rs115297732	ENSG00000132185.12	ENSG00000132185.12_161681724_161682008	1	1	161688953	161676762	-0.25126	8.89937e-07	EUR373.exon.cis.FDR5.all.rs137.txt	rs114945036	0.0350876	0.344094
rs115297732	ENSG00000132185.12	ENSG00000132185.12_161680998_161681264	1	1	161688953	161676762	-0.237495	3.53216e-06	EUR373.exon.cis.FDR5.all.rs137.txt	rs114945036	0.0350876	0.344094
rs115297732	ENSG00000132185.12	ENSG00000132185.12_161680550_161680702	1	1	161688953	161676762	-0.257051	4.86214e-07	EUR373.exon.cis.FDR5.all.rs137.txt	rs114945036	0.0350876	0.344094
rs115297732	ENSG00000132185.12	ENSG00000132185.12_161681724_161682008	1	1	161688953	161676762	-0.25126	8.89937e-07	EUR373.exon.cis.FDR5.all.rs137.txt	rs138747765	0.0295357	0.345702
rs115297732	ENSG00000132185.12	ENSG00000132185.12_161680998_161681264	1	1	161688953	161676762	-0.237495	3.53216e-06	EUR373.exon.cis.FDR5.all.rs137.txt	rs138747765	0.0295357	0.345702
rs115297732	ENSG00000132185.12	ENSG00000132185.12_161676762_161677133	1	1	161688953	161676762	-0.237242	3.61995e-06	EUR373.exon.cis.FDR5.all.rs137.txt	rs138747765	0.0295357	0.345702
rs6427622	ENSG00000132185.12	ENSG00000132185.12_161676762_161677133	1	1	161690781	161676762	0.274387	7.28273e-08	EUR373.exon.cis.FDR5.all.rs137.txt	rs138747765	0.00662642	0.130741
rs6427622	ENSG00000132185.12	ENSG00000132185.12_161676762_161677133	1	1	161690781	161676762	0.274387	7.28273e-08	EUR373.exon.cis.FDR5.all.rs137.txt	rs114945036	0.00103656	0.0472216
rs6427622	ENSG00000132185.12	ENSG00000132185.12	1	1	161690781	161676762	0.287346	1.61171e-08	EUR373.gene.cis.FDR5.all.rs137.txt	rs114945036	0.00103656	0.0472216
rs6427622	ENSG00000132185.12	ENSG00000132185.12_161681724_161682008	1	1	161690781	161676762	0.314224	5.48892e-10	EUR373.exon.cis.FDR5.all.rs137.txt	rs138747765	0.00662642	0.130741
rs6427622	ENSG00000132185.12	ENSG00000132185.12_161682875_161684141	1	1	161690781	161676762	0.3083	1.19114e-09	EUR373.exon.cis.FDR5.all.rs137.txt	rs138747765	0.00662642	0.130741
rs6427622	ENSG00000132185.12	ENSG00000132185.12_161680550_161680702	1	1	161690781	161676762	0.281473	3.22348e-08	EUR373.exon.cis.FDR5.all.rs137.txt	rs138747765	0.00662642	0.130741
rs6427622	ENSG00000132185.12	ENSG00000132185.12_161680998_161681264	1	1	161690781	161676762	0.302425	2.52541e-09	EUR373.exon.cis.FDR5.all.rs137.txt	rs114945036	0.00103656	0.0472216
rs6427622	ENSG00000132185.12	ENSG00000132185.12_161680998_161681264	1	1	161690781	161676762	0.302425	2.52541e-09	EUR373.exon.cis.FDR5.all.rs137.txt	rs138747765	0.00662642	0.130741
rs6427622	ENSG00000132185.12	ENSG00000132185.12_161680550_161680702	1	1	161690781	161676762	0.281473	3.22348e-08	EUR373.exon.cis.FDR5.all.rs137.txt	rs114945036	0.00103656	0.0472216
rs6427622	ENSG00000132185.12	ENSG00000132185.12	1	1	161690781	161676762	0.287346	1.61171e-08	EUR373.gene.cis.FDR5.all.rs137.txt	rs138747765	0.00662642	0.130741
rs6427622	ENSG00000132185.12	ENSG00000132185.12_161681724_161682008	1	1	161690781	161676762	0.314224	5.48892e-10	EUR373.exon.cis.FDR5.all.rs137.txt	rs114945036	0.00103656	0.0472216
rs6427622	ENSG00000132185.12	ENSG00000132185.12_161682875_161684141	1	1	161690781	161676762	0.3083	1.19114e-09	EUR373.exon.cis.FDR5.all.rs137.txt	rs114945036	0.00103656	0.0472216
rs1891018	ENSG00000132185.12	ENSG00000132185.12_161681724_161682008	1	1	161691366	161676762	0.313159	6.3171e-10	EUR373.exon.cis.FDR5.all.rs137.txt	rs114945036	0.00103656	0.0472216
rs1891018	ENSG00000132185.12	ENSG00000132185.12_161682875_161684141	1	1	161691366	161676762	0.307336	1.34897e-09	EUR373.exon.cis.FDR5.all.rs137.txt	rs138747765	0.00662642	0.130741
rs1891018	ENSG00000132185.12	ENSG00000132185.12_161676762_161677133	1	1	161691366	161676762	0.273546	8.01013e-08	EUR373.exon.cis.FDR5.all.rs137.txt	rs138747765	0.00662642	0.130741
rs1891018	ENSG00000132185.12	ENSG00000132185.12_161682875_161684141	1	1	161691366	161676762	0.307336	1.34897e-09	EUR373.exon.cis.FDR5.all.rs137.txt	rs114945036	0.00103656	0.0472216
rs1891018	ENSG00000132185.12	ENSG00000132185.12	1	1	161691366	161676762	0.286295	1.82668e-08	EUR373.gene.cis.FDR5.all.rs137.txt	rs138747765	0.00662642	0.130741
rs1891018	ENSG00000132185.12	ENSG00000132185.12_161676762_161677133	1	1	161691366	161676762	0.273546	8.01013e-08	EUR373.exon.cis.FDR5.all.rs137.txt	rs114945036	0.00103656	0.0472216
rs1891018	ENSG00000132185.12	ENSG00000132185.12_161680550_161680702	1	1	161691366	161676762	0.280737	3.51168e-08	EUR373.exon.cis.FDR5.all.rs137.txt	rs114945036	0.00103656	0.0472216
rs1891018	ENSG00000132185.12	ENSG00000132185.12_161681724_161682008	1	1	161691366	161676762	0.313159	6.3171e-10	EUR373.exon.cis.FDR5.all.rs137.txt	rs138747765	0.00662642	0.130741
rs1891018	ENSG00000132185.12	ENSG00000132185.12	1	1	161691366	161676762	0.286295	1.82668e-08	EUR373.gene.cis.FDR5.all.rs137.txt	rs114945036	0.00103656	0.0472216
rs1891018	ENSG00000132185.12	ENSG00000132185.12_161680998_161681264	1	1	161691366	161676762	0.301497	2.83929e-09	EUR373.exon.cis.FDR5.all.rs137.txt	rs138747765	0.00662642	0.130741
rs1891018	ENSG00000132185.12	ENSG00000132185.12_161680998_161681264	1	1	161691366	161676762	0.301497	2.83929e-09	EUR373.exon.cis.FDR5.all.rs137.txt	rs114945036	0.00103656	0.0472216
rs1891018	ENSG00000132185.12	ENSG00000132185.12_161680550_161680702	1	1	161691366	161676762	0.280737	3.51168e-08	EUR373.exon.cis.FDR5.all.rs137.txt	rs138747765	0.00662642	0.130741
rs1891019	ENSG00000132185.12	ENSG00000132185.12_161681724_161682008	1	1	161691433	161676762	0.237596	3.49769e-06	EUR373.exon.cis.FDR5.all.rs137.txt	rs114945036	0.0122248	0.115192
rs1891019	ENSG00000132185.12	ENSG00000132185.12	1	1	161691433	161676762	0.252007	8.2385e-07	EUR373.gene.cis.FDR5.all.rs137.txt	rs138747765	0.0220882	0.156209
rs1891019	ENSG00000132185.12	ENSG00000132185.12_161682875_161684141	1	1	161691433	161676762	0.246412	1.45962e-06	EUR373.exon.cis.FDR5.all.rs137.txt	rs138747765	0.0220882	0.156209
rs1891019	ENSG00000132185.12	ENSG00000132185.12	1	1	161691433	161676762	0.252007	8.2385e-07	EUR373.gene.cis.FDR5.all.rs137.txt	rs114945036	0.0122248	0.115192
rs1891019	ENSG00000132185.12	ENSG00000132185.12_161680998_161681264	1	1	161691433	161676762	0.241335	2.42429e-06	EUR373.exon.cis.FDR5.all.rs137.txt	rs138747765	0.0220882	0.156209
rs1891019	ENSG00000132185.12	ENSG00000132185.12_161681724_161682008	1	1	161691433	161676762	0.237596	3.49769e-06	EUR373.exon.cis.FDR5.all.rs137.txt	rs138747765	0.0220882	0.156209
rs1891019	ENSG00000132185.12	ENSG00000132185.12_161682875_161684141	1	1	161691433	161676762	0.246412	1.45962e-06	EUR373.exon.cis.FDR5.all.rs137.txt	rs114945036	0.0122248	0.115192
rs1891019	ENSG00000132185.12	ENSG00000132185.12_161680265_161680282	1	1	161691433	161676762	-0.475293	2.16036e-22	EUR373.exon.cis.FDR5.all.rs137.txt	rs138747765	0.0220882	0.156209
rs1891019	ENSG00000132185.12	ENSG00000132185.12_161680998_161681264	1	1	161691433	161676762	0.241335	2.42429e-06	EUR373.exon.cis.FDR5.all.rs137.txt	rs114945036	0.0122248	0.115192
rs1891019	ENSG00000132185.12	ENSG00000132185.12_161680550_161680702	1	1	161691433	161676762	0.23413	4.88677e-06	EUR373.exon.cis.FDR5.all.rs137.txt	rs138747765	0.0220882	0.156209
rs1891019	ENSG00000132185.12	ENSG00000132185.12_161680550_161680702	1	1	161691433	161676762	0.23413	4.88677e-06	EUR373.exon.cis.FDR5.all.rs137.txt	rs114945036	0.0122248	0.115192
rs1891019	ENSG00000132185.12	ENSG00000132185.12_161680265_161680282	1	1	161691433	161676762	-0.475293	2.16036e-22	EUR373.exon.cis.FDR5.all.rs137.txt	rs114945036	0.0122248	0.115192
rs905592	ENSG00000132185.12	ENSG00000132185.12_161680550_161680702	1	1	161691922	161676762	0.341434	1.2482e-11	EUR373.exon.cis.FDR5.all.rs137.txt	rs138747765	0.0277223	0.207907
rs905592	ENSG00000132185.12	ENSG00000132185.12_161680550_161680702	1	1	161691922	161676762	0.341434	1.2482e-11	EUR373.exon.cis.FDR5.all.rs137.txt	rs114945036	0.0126257	0.128131
rs905592	ENSG00000132185.12	ENSG00000132185.12_161681724_161682008	1	1	161691922	161676762	0.363679	4.25325e-13	EUR373.exon.cis.FDR5.all.rs137.txt	rs138747765	0.0277223	0.207907
rs905592	ENSG00000132185.12	ENSG00000132185.12_161680998_161681264	1	1	161691922	161676762	0.362154	5.40733e-13	EUR373.exon.cis.FDR5.all.rs137.txt	rs138747765	0.0277223	0.207907
rs905592	ENSG00000132185.12	ENSG00000132185.12_161681724_161682008	1	1	161691922	161676762	0.363679	4.25325e-13	EUR373.exon.cis.FDR5.all.rs137.txt	rs114945036	0.0126257	0.128131
rs905592	ENSG00000132185.12	ENSG00000132185.12_161676762_161677133	1	1	161691922	161676762	0.335317	3.01956e-11	EUR373.exon.cis.FDR5.all.rs137.txt	rs138747765	0.0277223	0.207907
rs905592	ENSG00000132185.12	ENSG00000132185.12_161676762_161677133	1	1	161691922	161676762	0.335317	3.01956e-11	EUR373.exon.cis.FDR5.all.rs137.txt	rs114945036	0.0126257	0.128131
rs905592	ENSG00000132185.12	ENSG00000132185.12	1	1	161691922	161676762	0.346625	5.80839e-12	EUR373.gene.cis.FDR5.all.rs137.txt	rs138747765	0.0277223	0.207907
rs905592	ENSG00000132185.12	ENSG00000132185.12_161680998_161681264	1	1	161691922	161676762	0.362154	5.40733e-13	EUR373.exon.cis.FDR5.all.rs137.txt	rs114945036	0.0126257	0.128131
rs905592	ENSG00000132185.12	ENSG00000132185.12_161682875_161684141	1	1	161691922	161676762	0.358335	9.81244e-13	EUR373.exon.cis.FDR5.all.rs137.txt	rs138747765	0.0277223	0.207907
rs905592	ENSG00000132185.12	ENSG00000132185.12_161682875_161684141	1	1	161691922	161676762	0.358335	9.81244e-13	EUR373.exon.cis.FDR5.all.rs137.txt	rs114945036	0.0126257	0.128131
rs905592	ENSG00000132185.12	ENSG00000132185.12	1	1	161691922	161676762	0.346625	5.80839e-12	EUR373.gene.cis.FDR5.all.rs137.txt	rs114945036	0.0126257	0.128131
rs905591	ENSG00000132185.12	ENSG00000132185.12	1	1	161691927	161676762	0.305337	1.74366e-09	EUR373.gene.cis.FDR5.all.rs137.txt	rs114945036	0.0407348	0.292342
rs905591	ENSG00000132185.12	ENSG00000132185.12	1	1	161691927	161676762	0.305337	1.74366e-09	EUR373.gene.cis.FDR5.all.rs137.txt	rs138747765	0.0737335	0.430694
rs905591	ENSG00000132185.12	ENSG00000132185.12_161681724_161682008	1	1	161691927	161676762	0.375697	6.12503e-14	EUR373.exon.cis.FDR5.all.rs137.txt	rs138747765	0.0737335	0.430694
rs905591	ENSG00000132185.12	ENSG00000132185.12_161680998_161681264	1	1	161691927	161676762	0.379524	3.24869e-14	EUR373.exon.cis.FDR5.all.rs137.txt	rs114945036	0.0407348	0.292342
rs905591	ENSG00000132185.12	ENSG00000132185.12_161680998_161681264	1	1	161691927	161676762	0.379524	3.24869e-14	EUR373.exon.cis.FDR5.all.rs137.txt	rs138747765	0.0737335	0.430694
rs905591	ENSG00000132185.12	ENSG00000132185.12_161681724_161682008	1	1	161691927	161676762	0.375697	6.12503e-14	EUR373.exon.cis.FDR5.all.rs137.txt	rs114945036	0.0407348	0.292342
rs905591	ENSG00000132185.12	ENSG00000132185.12_161680550_161680702	1	1	161691927	161676762	0.351994	2.5938e-12	EUR373.exon.cis.FDR5.all.rs137.txt	rs138747765	0.0737335	0.430694
rs905591	ENSG00000132185.12	ENSG00000132185.12_161682875_161684141	1	1	161691927	161676762	0.375107	6.74947e-14	EUR373.exon.cis.FDR5.all.rs137.txt	rs114945036	0.0407348	0.292342
rs905591	ENSG00000132185.12	ENSG00000132185.12_161682875_161684141	1	1	161691927	161676762	0.375107	6.74947e-14	EUR373.exon.cis.FDR5.all.rs137.txt	rs138747765	0.0737335	0.430694
rs905591	ENSG00000132185.12	ENSG00000132185.12_161680550_161680702	1	1	161691927	161676762	0.351994	2.5938e-12	EUR373.exon.cis.FDR5.all.rs137.txt	rs114945036	0.0407348	0.292342
rs905591	ENSG00000132185.12	ENSG00000132185.12_161676762_161677133	1	1	161691927	161676762	0.336404	2.58424e-11	EUR373.exon.cis.FDR5.all.rs137.txt	rs138747765	0.0737335	0.430694
rs905591	ENSG00000132185.12	ENSG00000132185.12_161676762_161677133	1	1	161691927	161676762	0.336404	2.58424e-11	EUR373.exon.cis.FDR5.all.rs137.txt	rs114945036	0.0407348	0.292342
rs6700900	ENSG00000132185.12	ENSG00000132185.12	1	1	161692127	161676762	0.238058	3.34374e-06	EUR373.gene.cis.FDR5.all.rs137.txt	rs114945036	0.0106762	0.106078
rs6700900	ENSG00000132185.12	ENSG00000132185.12	1	1	161692127	161676762	0.238058	3.34374e-06	EUR373.gene.cis.FDR5.all.rs137.txt	rs138747765	0.0206022	0.153097
rs6700900	ENSG00000132185.12	ENSG00000132185.12_161680265_161680282	1	1	161692127	161676762	-0.477975	1.16508e-22	EUR373.exon.cis.FDR5.all.rs137.txt	rs114945036	0.0106762	0.106078
rs6700900	ENSG00000132185.12	ENSG00000132185.12_161682875_161684141	1	1	161692127	161676762	0.232368	5.78128e-06	EUR373.exon.cis.FDR5.all.rs137.txt	rs138747765	0.0206022	0.153097
rs6700900	ENSG00000132185.12	ENSG00000132185.12_161680265_161680282	1	1	161692127	161676762	-0.477975	1.16508e-22	EUR373.exon.cis.FDR5.all.rs137.txt	rs138747765	0.0206022	0.153097
rs6700900	ENSG00000132185.12	ENSG00000132185.12_161682875_161684141	1	1	161692127	161676762	0.232368	5.78128e-06	EUR373.exon.cis.FDR5.all.rs137.txt	rs114945036	0.0106762	0.106078
rs11590932	ENSG00000132185.12	ENSG00000132185.12_161680998_161681264	1	1	161692154	161676762	0.255509	5.71923e-07	EUR373.exon.cis.FDR5.all.rs137.txt	rs114945036	0.000252988	0.0477223
rs11590932	ENSG00000132185.12	ENSG00000132185.12_161680265_161680282	1	1	161692154	161676762	-0.236838	3.76473e-06	EUR373.exon.cis.FDR5.all.rs137.txt	rs114945036	0.000252988	0.0477223
rs11590932	ENSG00000132185.12	ENSG00000132185.12_161681724_161682008	1	1	161692154	161676762	0.268032	1.48361e-07	EUR373.exon.cis.FDR5.all.rs137.txt	rs138747765	6.63199e-05	0.0223134
rs11590932	ENSG00000132185.12	ENSG00000132185.12_161676762_161677133	1	1	161692154	161676762	0.252445	7.87318e-07	EUR373.exon.cis.FDR5.all.rs137.txt	rs114945036	0.000252988	0.0477223
rs11590932	ENSG00000132185.12	ENSG00000132185.12_161681724_161682008	1	1	161692154	161676762	0.268032	1.48361e-07	EUR373.exon.cis.FDR5.all.rs137.txt	rs114945036	0.000252988	0.0477223
rs11590932	ENSG00000132185.12	ENSG00000132185.12_161680998_161681264	1	1	161692154	161676762	0.255509	5.71923e-07	EUR373.exon.cis.FDR5.all.rs137.txt	rs138747765	6.63199e-05	0.0223134
rs11590932	ENSG00000132185.12	ENSG00000132185.12_161682875_161684141	1	1	161692154	161676762	0.263696	2.38592e-07	EUR373.exon.cis.FDR5.all.rs137.txt	rs114945036	0.000252988	0.0477223
rs11590932	ENSG00000132185.12	ENSG00000132185.12_161676762_161677133	1	1	161692154	161676762	0.252445	7.87318e-07	EUR373.exon.cis.FDR5.all.rs137.txt	rs138747765	6.63199e-05	0.0223134
rs11590932	ENSG00000132185.12	ENSG00000132185.12_161682875_161684141	1	1	161692154	161676762	0.263696	2.38592e-07	EUR373.exon.cis.FDR5.all.rs137.txt	rs138747765	6.63199e-05	0.0223134
rs11590932	ENSG00000132185.12	ENSG00000132185.12_161680265_161680282	1	1	161692154	161676762	-0.236838	3.76473e-06	EUR373.exon.cis.FDR5.all.rs137.txt	rs138747765	6.63199e-05	0.0223134
rs11590932	ENSG00000132185.12	ENSG00000132185.12_161680550_161680702	1	1	161692154	161676762	0.259099	3.91221e-07	EUR373.exon.cis.FDR5.all.rs137.txt	rs138747765	6.63199e-05	0.0223134
[truncated: 1,236 more rows]
