# Supplementary material for: FCGR2C Polymorphisms Associated with HIV-1 Vaccine Protection Are Linked to Altered Gene Expression of Fc-γ Receptors in Human B Cells
Source: PLoS One. 2016 Mar 25;11(3):e0152425. doi: 10.1371/journal.pone.0152425 (PMC4807760; doi:10.1371/journal.pone.0152425)
Supplement: S3 Table — (XLSX) [file pone.0152425.s006.xlsx]

## Sheet: FCGR2C_2A.exn
	Supplemental Table 3
	FCGR2A				FCGR2C				Alignment
	ID	Length	Align start	Align end	ID	Length	Align start	Align end	Length	Identity	Mis-match	Percent identity
	NM_001136219.1	2429	77	2428	NM_201563.5	2488	148	2488	2337	2259	78	96.66
	NM_001136219.1	2429	77	2428	NR_047648.1	2488	148	2488	2337	2258	79	96.62
	NM_021642.3	2426	77	2425	NM_201563.5	2488	148	2488	2334	2257	77	96.7
	NM_021642.3	2426	77	2425	NR_047648.1	2488	148	2488	2334	2256	78	96.66
